# Supplementary material for: Quantitative matching of crystal structures to experimental powder diffractograms
Source: Chem Sci. 2023 Apr 4;14(18):4777–85. doi: 10.1039/d3sc00168g (PMC10171065; doi:10.1039/d3sc00168g)
Supplement: SC-014-D3SC00168G-s001 [file SC-014-D3SC00168G-s001.txt]

structure               duplicates  DH(kJ/mol)  rank  VC-xPWDF(3h)  rank  VC-xPWDF(2min)  rank  autoFIDEL
DMANTL15                -           -           1     0.0962        1     0.0914          -     -
DMANTL07                -           -           2     0.0992        2     0.0946          1     0.1136
DMANTL_d9_af92          0           80.3        3     0.1573        3     0.1574          6     0.3718
DMANTL_d10_au101        0           101.9       4     0.1756        4     0.1734          -     -
DMANTL_dl_au92          0           98.3        5     0.1771        5     0.1748          -     -
DMANTL_d10_aa58         0           91.3        6     0.1797        6     0.1798          -     -
DMANTL_d9_db59          0           69.8        7     0.1832        7     0.1808          -     -
DMANTL_d9_ah99          0           80.4        8     0.1856        8     0.1827          -     -
DMANTL_dl_aa111         1           86.4        9     0.1897        9     0.1894          -     -
DMANTL_d9_aq27          0           79          10    0.2032        10    0.1969          -     -
DMANTL_d9_ah33          0           81.9        11    0.2126        11    0.2087          -     -
DMANTL_dl_aa79          1           87.7        12    0.2184        12    0.2141          27    0.5903
DMANTL_d10_aa91         1           92.4        13    0.2186        13    0.2147          -     -
DMANTL_d9_ap33          0           80.5        14    0.2292        14    0.2217          -     -
DMANTL_dl_af95          0           90.6        15    0.2310        15    0.2249          -     -
DMANTL_d9_ah129         1           64.4        16    0.2319        17    0.2287          -     -
DMANTL_d9_db92          0           80.1        17    0.2329        16    0.2261          -     -
DMANTL_d10_af10         0           95.9        18    0.2358        18    0.2301          -     -
DMANTL_dl_af12          0           87.8        19    0.2387        19    0.2345          -     -
DMANTL_d9_ap24          0           75          20    0.2430        20    0.2365          -     -
DMANTL_d8_af44          1           29.4        21    0.2502        21    0.2455          -     -
DMANTL_d9_ah19          0           75.7        22    0.2530        22    0.2505          -     -
DMANTL_d10_af49         1           90.4        23    0.2556        24    0.2512          -     -
DMANTL_d9_aq42          0           76.4        24    0.2557        23    0.2508          -     -
DMANTL_dl_ah27          0           95          25    0.2762        25    0.2708          -     -
DMANTL_d9_av23          0           74.2        26    0.2771        27    0.2737          3     0.3058
DMANTL_dl_au68          0           99.7        27    0.2794        26    0.2724          -     -
DMANTL_d9_aa21          0           80.1        28    0.2818        29    0.2754          -     -
DMANTL_d8_au58          0           25.1        29    0.2819        28    0.2742          18    0.5152
DMANTL_d10_af41         0           101.3       30    0.2839        31    0.2792          -     -
DMANTL_dl_ah48          0           94.1        31    0.2851        30    0.2764          -     -
DMANTL_d9_aq55          1           68.8        32    0.2865        32    0.2811          -     -
DMANTL_d9_ay20          0           82.8        33    0.2892        33    0.2826          -     -
DMANTL_d9_cb92          0           77.1        34    0.2902        34    0.2833          -     -
DMANTL_d8_aa5           2           27          35    0.2904        36    0.2846          -     -
DMANTL_d10_ay33         0           94.9        36    0.2916        35    0.2843          -     -
DMANTL_dl_ay44          1           91.1        37    0.2927        37    0.2854          -     -
DMANTL_d10_cb142        0           100.1       38    0.2938        39    0.2900          -     -
DMANTL_d10_aa19         1           82.9        39    0.2971        38    0.2877          -     -
DMANTL_d9_cb138         0           80.3        40    0.2978        40    0.2901          -     -
DMANTL_d10_ah7          0           100.2       41    0.3070        41    0.2977          -     -
DMANTL_d8_as87          0           27.9        42    0.3111        42    0.3043          -     -
DMANTL_d8_av23          0           21.7        43    0.3139        44    0.3082          -     -
DMANTL08                -           -           44    0.3145        43    0.3060          -     -
DMANTL_d9_aq136         0           77.2        45    0.3230        45    0.3127          -     -
DMANTL_dl_ah89          0           90.5        46    0.3242        48    0.3197          -     -
DMANTL_d8_au79          0           23          47    0.3242        46    0.3140          -     -
DMANTL_dl_as76          0           94.8        48    0.3253        47    0.3168          10    0.4402
DMANTL_dl_af33          1           98.4        49    0.3276        49    0.3215          -     -
DMANTL_dl_ah97          0           84.3        50    0.3292        51    0.3225          -     -
DMANTL_dl_au56          1           93.3        51    0.3294        50    0.3221          -     -
DMANTL_dl_ap55          0           104.9       52    0.3311        55    0.3286          -     -
DMANTL_dl_db31          2           96          53    0.3321        54    0.3285          -     -
DMANTL_d8_aq89          1           10.5        54    0.3330        52    0.3232          -     -
DMANTL_d10_ba65         0           88.5        55    0.3358        53    0.3284          -     -
DMANTL_d9_ay85          0           79.3        56    0.3373        58    0.3333          -     -
DMANTL_d9_ah76          0           78.6        57    0.3379        56    0.3310          -     -
DMANTL_d9_ba75          0           75.1        58    0.3389        59    0.3345          -     -
DMANTL_dl_ap52          0           86.1        59    0.3400        57    0.3323          -     -
DMANTL_d10_ah90         0           89          60    0.3400        61    0.3351          -     -
DMANTL_d10_af65         0           101.4       61    0.3420        62    0.3359          -     -
DMANTL_d9_aq73          0           81.5        62    0.3422        60    0.3345          -     -
DMANTL_d10_ah89         0           93.4        63    0.3437        63    0.3367          -     -
DMANTL_d9_cd70          0           77.8        64    0.3449        64    0.3385          -     -
DMANTL_d10_au64         0           99.6        65    0.3476        65    0.3409          -     -
DMANTL_d9_af68          0           71.4        66    0.3479        66    0.3423          -     -
DMANTL_d9_bd96          0           73.2        67    0.3489        68    0.3451          -     -
DMANTL_d9_bh89          0           75.3        68    0.3522        67    0.3433          -     -
DMANTL_d9_ay98          0           82.8        69    0.3545        74    0.3484          -     -
DMANTL_d8_aq83          0           27.7        70    0.3559        72    0.3477          -     -
DMANTL_dl_ay104         0           90.1        71    0.3560        71    0.3459          -     -
DMANTL_dl_db92          0           101.2       72    0.3560        76    0.3499          -     -
DMANTL_d8_ap93          0           17.9        73    0.3561        69    0.3452          -     -
DMANTL_d9_cb118         0           81.4        74    0.3563        82    0.3561          -     -
DMANTL_d9_aa60          0           77.8        75    0.3564        77    0.3521          -     -
DMANTL_d10_ah86         0           95.5        76    0.3568        73    0.3480          -     -
DMANTL_d8_az50          0           25          77    0.3572        70    0.3457          19    0.5326
DMANTL_d10_az101        0           87.7        78    0.3587        75    0.3485          -     -
DMANTL_dl_aa99          0           91.7        79    0.3590        81    0.3558          -     -
DMANTL_d10_db23         0           103.2       80    0.3609        78    0.3541          -     -
DMANTL_d9_ay59          0           71.4        81    0.3634        85    0.3580          -     -
DMANTL_dl_aq19          0           91.3        82    0.3642        80    0.3549          -     -
DMANTL_d9_aq60          0           81.3        83    0.3642        84    0.3572          -     -
DMANTL_d10_ay116        0           100.5       84    0.3644        79    0.3548          9     0.4099
DMANTL_d9_af15          0           81.3        85    0.3656        86    0.3590          -     -
DMANTL_d9_aa26          0           82.6        86    0.3668        95    0.3664          -     -
DMANTL_d9_az62          0           82.7        87    0.3669        83    0.3566          -     -
DMANTL_dl_av59          1           93          88    0.3670        90    0.3620          -     -
DMANTL_d9_af39          0           71.6        89    0.3680        89    0.3615          -     -
DMANTL_d9_av107         0           76.7        90    0.3695        91    0.3621          -     -
DMANTL_d9_cb65          0           77.6        91    0.3700        96    0.3674          -     -
DMANTL_d10_av11         1           100.4       92    0.3707        94    0.3652          -     -
DMANTL_d9_bb68          0           81.3        93    0.3717        87    0.3602          -     -
DMANTL_d8_au41          0           26.2        94    0.3718        88    0.3603          -     -
DMANTL_d10_aq81         0           93          95    0.3733        92    0.3628          -     -
DMANTL_d9_av100         0           78.9        96    0.3734        98    0.3677          -     -
DMANTL_dl_db35          1           89.4        97    0.3746        97    0.3675          -     -
DMANTL_dl_aa46          2           83.9        98    0.3749        93    0.3641          -     -
DMANTL_dl_af74          0           104.3       99    0.3765        100   0.3687          8     0.4036
DMANTL_dl_as86          0           93.3        100   0.3770        101   0.3696          -     -
DMANTL_d9_ba42          0           82.6        101   0.3777        102   0.3696          -     -
DMANTL_d8_aq31          0           28.6        102   0.3780        103   0.3696          -     -
DMANTL_d10_af78         0           100         103   0.3780        104   0.3707          -     -
DMANTL_dl_aq131         0           90.7        104   0.3783        99    0.3681          -     -
DMANTL_dl_as117         0           102.7       105   0.3789        107   0.3740          -     -
DMANTL_dl_ay95          0           97.2        106   0.3809        110   0.3764          -     -
DMANTL_d9_af10          0           72.2        107   0.3817        106   0.3734          -     -
DMANTL_d9_ba81          0           82.1        108   0.3839        109   0.3744          -     -
DMANTL_d10_bd34         1           101.5       109   0.3845        112   0.3783          -     -
DMANTL_d9_az101         0           81.1        110   0.3853        108   0.3744          -     -
DMANTL_d9_cd88          0           80.8        111   0.3857        119   0.3826          -     -
DMANTL_d9_ae82          0           76          112   0.3858        111   0.3775          -     -
DMANTL_dl_ae58          0           102.5       113   0.3859        105   0.3728          -     -
DMANTL_dl_au89          0           96.4        114   0.3871        113   0.3808          -     -
DMANTL_d9_ay2           0           69.6        115   0.3885        114   0.3812          -     -
DMANTL_d9_av77          0           81.9        116   0.3892        124   0.3847          -     -
DMANTL_dl_as108         0           86.8        117   0.3893        116   0.3823          -     -
DMANTL_d10_as78         0           89.2        118   0.3898        118   0.3824          -     -
DMANTL_dl_db48          0           100.6       119   0.3906        117   0.3823          -     -
DMANTL_d10_ah15         0           103.2       120   0.3906        123   0.3845          -     -
DMANTL_dl_ay80          0           98          121   0.3917        120   0.3836          14    0.4635
DMANTL_dl_az85          0           85.7        122   0.3921        115   0.3818          -     -
DMANTL_d9_aq87          0           75.6        123   0.3939        128   0.3880          -     -
DMANTL_d9_az55          0           72.7        124   0.3939        121   0.3836          -     -
DMANTL_dl_cb142         0           104.8       125   0.3940        129   0.3885          -     -
DMANTL_d10_cb82         0           95.5        126   0.3946        130   0.3886          22    0.5664
DMANTL_d8_ah80          0           28.1        127   0.3951        127   0.3876          -     -
DMANTL_d9_bh54          0           77.9        128   0.3952        125   0.3858          -     -
DMANTL_dl_bh101         1           101.9       129   0.3953        122   0.3841          -     -
DMANTL_d10_ah27         0           84.9        130   0.3964        133   0.3913          -     -
DMANTL_d10_cb137        0           96.1        131   0.3973        138   0.3935          -     -
DMANTL_d9_db107         0           81.4        132   0.3977        126   0.3860          -     -
DMANTL_d9_db8           0           77.7        133   0.3982        132   0.3911          -     -
DMANTL_d9_as34          0           69          134   0.3986        131   0.3907          -     -
DMANTL_d10_af59         0           87.3        135   0.3989        136   0.3915          -     -
DMANTL_d9_as42          0           82.5        136   0.3989        146   0.3975          -     -
DMANTL_d10_as58         0           92.8        137   0.3992        134   0.3914          -     -
DMANTL_dl_ah88          0           81          138   0.4011        144   0.3958          28    0.5916
DMANTL_dl_au38          1           98.3        139   0.4016        135   0.3915          -     -
DMANTL_dl_ay6           0           93.5        140   0.4018        139   0.3936          -     -
DMANTL_dl_aq66          0           86          141   0.4025        141   0.3948          -     -
DMANTL_d10_az14         1           94.3        142   0.4036        147   0.3977          -     -
DMANTL_d10_aq97         0           96.4        143   0.4041        140   0.3948          -     -
DMANTL_d9_af95          0           77.5        144   0.4043        143   0.3956          -     -
DMANTL_d9_ah36          0           80.4        145   0.4045        152   0.4007          -     -
DMANTL_dl_cb152         0           101.2       146   0.4049        151   0.4002          -     -
DMANTL_dl_bd53          1           95.5        147   0.4056        142   0.3954          -     -
DMANTL_d9_aa106         1           80.9        148   0.4057        145   0.3962          -     -
DMANTL_d9_bd48          1           80.2        149   0.4058        137   0.3926          -     -
DMANTL_dl_db29          0           80.3        150   0.4060        148   0.3978          -     -
DMANTL_dl_aq107         1           83.6        151   0.4081        150   0.3994          -     -
DMANTL_d10_aq83         0           81.7        152   0.4081        149   0.3989          -     -
DMANTL_dl_af108         0           97.7        153   0.4088        154   0.4027          -     -
DMANTL_d10_aq89         0           88.2        154   0.4098        153   0.4020          -     -
DMANTL_dl_cb76          0           93.8        155   0.4107        165   0.4070          -     -
DMANTL_d9_cc103         0           66.7        156   0.4110        161   0.4064          -     -
DMANTL_d10_bf56         1           99.7        157   0.4112        155   0.4036          -     -
DMANTL_d9_ah86          0           76.3        158   0.4112        156   0.4044          12    0.4459
DMANTL_dl_av75          0           98.3        159   0.4113        157   0.4047          -     -
DMANTL_d9_db6           1           77.1        160   0.4129        158   0.4053          -     -
DMANTL_dl_cb116         0           94.5        161   0.4144        166   0.4075          -     -
DMANTL_dl_av110         0           102.1       162   0.4145        167   0.4081          -     -
DMANTL_dl_cb46          0           101.2       163   0.4147        163   0.4066          -     -
DMANTL_dl_cb19          0           97.9        164   0.4153        164   0.4069          -     -
DMANTL_dl_cb105         0           88.2        165   0.4157        170   0.4096          -     -
DMANTL_d9_av49          0           81          166   0.4158        178   0.4114          -     -
DMANTL_dl_af60          0           81.6        167   0.4158        169   0.4084          -     -
DMANTL_dl_aq60          0           103.2       168   0.4158        160   0.4063          -     -
DMANTL_dl_bf50          0           81.6        169   0.4161        162   0.4064          -     -
DMANTL_d9_ay29          0           81.2        170   0.4174        159   0.4053          -     -
DMANTL_d10_ecod10       1           82.4        171   0.4175        168   0.4084          -     -
DMANTL_d9_as115         0           81.3        172   0.4177        182   0.4140          -     -
DMANTL_d10_cb84         0           102.2       173   0.4179        172   0.4099          -     -
DMANTL_d9_ba16          1           74.5        174   0.4182        179   0.4117          -     -
DMANTL_dl_ay67          1           96.1        175   0.4193        171   0.4098          -     -
DMANTL_d9_ap106         0           82.3        176   0.4194        177   0.4110          -     -
DMANTL_d10_cb121        0           98.3        177   0.4201        181   0.4129          -     -
DMANTL_dl_as101         0           94.2        178   0.4202        180   0.4120          -     -
DMANTL_dl_db25          0           85.2        179   0.4203        176   0.4109          -     -
DMANTL_d9_ay47          0           82.5        180   0.4208        173   0.4101          -     -
DMANTL_dl_av112         0           102.6       181   0.4214        185   0.4149          -     -
DMANTL_d9_ah65          0           77.3        182   0.4216        184   0.4143          17    0.5115
DMANTL_dl_cb97          0           93.6        183   0.4218        187   0.4153          -     -
DMANTL_d9_af72          1           69.4        184   0.4223        175   0.4108          -     -
DMANTL_dl_av21          0           99.9        185   0.4235        186   0.4152          -     -
DMANTL_d10_af16         1           97.9        186   0.4238        188   0.4157          -     -
DMANTL_d9_cc39          0           72.1        187   0.4239        196   0.4199          -     -
DMANTL_d9_db39          0           78.1        188   0.4240        174   0.4102          -     -
DMANTL_dl_av122         0           98.6        189   0.4242        194   0.4184          26    0.5869
DMANTL_d9_bh85          1           75.5        190   0.4248        192   0.4183          -     -
DMANTL_d9_cd49          0           82          191   0.4253        183   0.4140          -     -
DMANTL_d9_ay56          0           76.4        192   0.4260        190   0.4172          -     -
DMANTL_d9_af100         0           81.4        193   0.4261        189   0.4158          -     -
DMANTL_d9_ay93          0           76.9        194   0.4261        193   0.4183          -     -
DMANTL_dl_af97          1           94.5        195   0.4264        203   0.4221          -     -
DMANTL_d10_ba64         0           96.7        196   0.4268        191   0.4174          -     -
DMANTL_d9_ay104         0           75          197   0.4270        202   0.4220          -     -
DMANTL_d10_ay5          0           97.4        198   0.4276        195   0.4191          -     -
DMANTL_d8_cc9           0           29.8        199   0.4281        204   0.4222          -     -
DMANTL_d9_ah15          0           79.5        200   0.4282        199   0.4207          -     -
DMANTL_dl_cc102         0           103         201   0.4288        211   0.4272          -     -
DMANTL_d9_ah95          0           63          202   0.4294        206   0.4238          -     -
DMANTL_dl_bf56          1           91.5        203   0.4297        201   0.4220          -     -
DMANTL_dl_ba95          0           100         204   0.4301        197   0.4201          -     -
DMANTL_d9_bc65          0           78.9        205   0.4310        198   0.4207          -     -
DMANTL_dl_av135         0           103.2       206   0.4315        200   0.4218          -     -
DMANTL_dl_aq50          0           95.8        207   0.4322        205   0.4227          -     -
DMANTL_d9_ay90          0           79.2        208   0.4329        207   0.4239          -     -
DMANTL_dl_ah102         0           79.6        209   0.4336        209   0.4263          -     -
DMANTL_d10_bd3          1           99.9        210   0.4347        214   0.4296          -     -
DMANTL14                -           -           211   0.4352        208   0.4252          -     -
DMANTL_dl_bb47          1           88.4        212   0.4368        210   0.4270          -     -
DMANTL_dl_as105         0           96.5        213   0.4369        220   0.4332          -     -
DMANTL_d9_au97          0           77.8        214   0.4373        212   0.4273          -     -
DMANTL_d10_ap52         0           99.4        215   0.4389        216   0.4297          -     -
DMANTL_d9_af69          0           73.1        216   0.4394        215   0.4297          -     -
DMANTL_d9_az35          0           80.4        217   0.4408        225   0.4352          -     -
DMANTL_d10_cb38         0           96          218   0.4409        222   0.4342          -     -
DMANTL_d10_ba35         0           103.1       219   0.4412        217   0.4309          -     -
DMANTL_d9_cc58          0           71.1        220   0.4423        230   0.4384          -     -
DMANTL_dl_az34          3           100.4       221   0.4424        213   0.4295          -     -
DMANTL_d10_au55         0           93.4        222   0.4432        219   0.4320          -     -
DMANTL_d10_aq43         0           98.2        223   0.4434        221   0.4337          -     -
DMANTL_dl_bf28          0           98.6        224   0.4448        227   0.4359          7     0.3942
DMANTL_d9_ah101         0           74.3        225   0.4452        226   0.4357          -     -
DMANTL_d9_au22          0           74.2        226   0.4461        218   0.4320          -     -
DMANTL_d10_ay61         0           99.6        227   0.4465        224   0.4351          -     -
DMANTL_dl_ap21          1           104.8       228   0.4475        223   0.4346          4     0.3510
DMANTL_d8_ah79          0           29.1        229   0.4480        233   0.4393          -     -
DMANTL_d10_aq66         0           97.7        230   0.4482        239   0.4419          -     -
DMANTL_dl_ay77          1           100.6       231   0.4483        234   0.4407          -     -
DMANTL_dl_bc36          0           97.2        232   0.4488        232   0.4388          -     -
DMANTL_dl_az83          0           97.6        233   0.4495        242   0.4436          -     -
DMANTL_d9_aq101         0           72.3        234   0.4498        235   0.4412          -     -
DMANTL_dl_ah82          0           101.7       235   0.4498        231   0.4387          -     -
DMANTL_dl_ah45          0           96.1        236   0.4499        228   0.4382          -     -
DMANTL_dl_au9           0           88.5        237   0.4500        229   0.4383          -     -
DMANTL_d9_ah37          0           70.1        238   0.4502        238   0.4417          -     -
DMANTL_dl_ap65          0           93.8        239   0.4510        236   0.4413          -     -
DMANTL_dl_ah9           1           98.3        240   0.4512        245   0.4443          -     -
DMANTL_d10_bd58         0           88.5        241   0.4529        240   0.4421          -     -
DMANTL_dl_av97          0           94          242   0.4532        241   0.4428          16    0.5011
DMANTL_d10_ay109        0           103.2       243   0.4535        248   0.4495          -     -
DMANTL_dl_bd77          0           82.7        244   0.4546        243   0.4438          -     -
DMANTL_d9_bf5           0           75.2        245   0.4551        237   0.4414          -     -
DMANTL_dl_bh84          0           97.8        246   0.4552        251   0.4502          -     -
DMANTL_dl_ay110         0           95.1        247   0.4562        259   0.4526          -     -
DMANTL_dl_ay75          0           95.5        248   0.4562        244   0.4442          -     -
DMANTL_dl_ay40          0           102.9       249   0.4574        253   0.4506          -     -
DMANTL_d10_bh56         1           99.8        250   0.4578        249   0.4496          -     -
DMANTL_d10_ah72         0           101.2       251   0.4578        252   0.4503          -     -
DMANTL_d9_bc16          0           81.2        252   0.4581        247   0.4488          -     -
DMANTL_dl_av105         0           101.6       253   0.4590        257   0.4523          -     -
DMANTL_d9_ba88          0           72.2        254   0.4590        250   0.4498          -     -
DMANTL_d9_cd139         0           73.4        255   0.4599        264   0.4569          -     -
DMANTL_dl_aq85          0           92.8        256   0.4608        255   0.4517          -     -
DMANTL_d9_as124         0           81.1        257   0.4620        254   0.4510          -     -
DMANTL_d10_ah63         0           103.3       258   0.4628        246   0.4485          -     -
DMANTL_dl_bc52          0           104         259   0.4632        258   0.4524          -     -
DMANTL_dl_au75          0           100.5       260   0.4643        262   0.4568          -     -
DMANTL_dl_ay79          0           98.6        261   0.4644        256   0.4523          -     -
DMANTL_d8_ae54          0           24.9        262   0.4650        260   0.4544          15    0.4863
DMANTL_dl_ah68          0           97.8        263   0.4651        265   0.4581          -     -
DMANTL_d9_ap116         0           78.2        264   0.4651        267   0.4593          -     -
DMANTL_d9_af97          0           77.2        265   0.4652        263   0.4569          -     -
DMANTL_d9_ah109         0           80.7        266   0.4679        261   0.4556          -     -
DMANTL_d9_as35          0           77.6        267   0.4680        268   0.4593          -     -
DMANTL_d9_az89          0           74.5        268   0.4710        266   0.4583          -     -
DMANTL_dl_az27          0           96.2        269   0.4711        273   0.4651          -     -
DMANTL_d10_ap7          0           96.9        270   0.4729        270   0.4630          -     -
DMANTL_d9_av82          0           79.5        271   0.4735        272   0.4643          -     -
DMANTL_d8_ah86          0           26.3        272   0.4744        274   0.4652          -     -
DMANTL_d9_aq67          0           76.8        273   0.4756        271   0.4637          -     -
DMANTL_dl_ay46          0           102.5       274   0.4758        276   0.4654          -     -
DMANTL_d9_ay81          1           55.7        275   0.4761        277   0.4655          -     -
DMANTL_d10_aq76         0           85.1        276   0.4762        278   0.4658          -     -
DMANTL_dl_ay30          0           100.9       277   0.4763        282   0.4677          -     -
DMANTL_d9_ap102         0           79.4        278   0.4766        275   0.4654          -     -
DMANTL_d10_bh7          0           89.8        279   0.4771        280   0.4665          -     -
DMANTL_dl_ae33          0           99.6        280   0.4780        269   0.4623          -     -
DMANTL_d10_au81         1           102.2       281   0.4782        287   0.4704          -     -
DMANTL_d9_cb98          0           78.9        282   0.4786        285   0.4697          -     -
DMANTL_d9_ae86          0           79.5        283   0.4787        289   0.4714          -     -
DMANTL_d8_af56          0           27.8        284   0.4793        284   0.4689          -     -
DMANTL_dl_cb25          0           102.8       285   0.4795        290   0.4722          -     -
DMANTL_d9_bh4           0           82          286   0.4796        291   0.4727          -     -
DMANTL_dl_az76          0           80.6        287   0.4802        286   0.4697          -     -
DMANTL_d9_ap34          0           73          288   0.4812        283   0.4686          -     -
DMANTL_dl_cb11          0           100.2       289   0.4816        292   0.4728          -     -
DMANTL_dl_cc74          0           96.6        290   0.4822        279   0.4662          -     -
DMANTL_d9_aa88          1           80          291   0.4822        293   0.4738          -     -
DMANTL_d9_az37          0           74.5        292   0.4823        294   0.4741          -     -
DMANTL_d10_cc23         0           101.2       293   0.4828        281   0.4676          13    0.4485
DMANTL_d9_cc69          0           81.3        294   0.4830        297   0.4760          -     -
DMANTL_d9_au90          0           78.1        295   0.4834        295   0.4742          -     -
DMANTL_d9_au15          0           75.5        296   0.4854        296   0.4744          -     -
DMANTL_dl_cb96          0           104.8       297   0.4861        288   0.4713          -     -
DMANTL_dl_bd50          0           98          298   0.4870        301   0.4796          -     -
DMANTL_d9_db13          1           80.4        299   0.4872        299   0.4785          -     -
DMANTL_d9_bf59          0           81.8        300   0.4875        303   0.4807          -     -
DMANTL_dl_bb20          0           97          301   0.4875        300   0.4790          -     -
DMANTL_d10_bf47         0           100.1       302   0.4882        304   0.4811          -     -
DMANTL_dl_au14          0           87.3        303   0.4889        298   0.4767          -     -
DMANTL_dl_ay112         0           101.5       304   0.4896        305   0.4826          -     -
DMANTL_d9_aq85          0           79.5        305   0.4930        307   0.4828          -     -
DMANTL_d9_db57          0           76.7        306   0.4941        306   0.4826          -     -
DMANTL_dl_bb59          0           105         307   0.4942        313   0.4884          -     -
DMANTL_d9_az95          0           71.7        308   0.4945        315   0.4895          2     0.2865
DMANTL_d10_ap24         1           98.5        309   0.4945        302   0.4805          -     -
DMANTL_dl_ah60          0           96.9        310   0.4954        314   0.4890          -     -
DMANTL_d9_cc6           0           78          311   0.4964        318   0.4910          -     -
DMANTL_dl_ap119         1           96.8        312   0.4965        309   0.4841          -     -
DMANTL_dl_ce77          0           101.7       313   0.4968        310   0.4845          -     -
DMANTL_d10_au106        1           89.7        314   0.4973        311   0.4849          -     -
DMANTL_d10_cd107        1           95.8        315   0.4979        312   0.4876          -     -
DMANTL_d9_av72          0           80.8        316   0.4986        317   0.4906          -     -
DMANTL_d10_cb125        0           101.3       317   0.4990        308   0.4835          -     -
DMANTL_d9_ay46          0           73.5        318   0.5006        319   0.4910          -     -
DMANTL_d9_av99          0           69.1        319   0.5014        316   0.4896          -     -
DMANTL_dl_bf69          0           95.4        320   0.5017        326   0.4946          -     -
DMANTL_d9_ay103         0           80.2        321   0.5029        333   0.4978          -     -
DMANTL_d10_cc63         0           98.1        322   0.5039        325   0.4946          -     -
DMANTL_d9_az108         1           65.1        323   0.5040        320   0.4934          -     -
DMANTL_d9_bh58          0           78.9        324   0.5041        321   0.4935          -     -
DMANTL_dl_ay55          0           93.5        325   0.5047        328   0.4960          -     -
DMANTL_dl_ae63          0           92.9        326   0.5056        327   0.4951          -     -
DMANTL_d10_cb83         0           93.7        327   0.5056        322   0.4935          -     -
DMANTL_d9_bf45          0           71.1        328   0.5056        323   0.4937          -     -
DMANTL_d10_bb28         0           99.5        329   0.5062        337   0.4999          -     -
DMANTL_d9_aq35          0           71.4        330   0.5064        324   0.4944          -     -
DMANTL_d10_ay21         0           96.1        331   0.5064        331   0.4968          -     -
DMANTL_dl_av69          0           104.1       332   0.5064        330   0.4964          -     -
DMANTL_d9_cb122         0           77.1        333   0.5064        329   0.4964          20    0.5477
DMANTL_dl_cb121         0           103.8       334   0.5071        334   0.4995          -     -
DMANTL_d10_au92         2           73.3        335   0.5073        332   0.4970          -     -
DMANTL_d9_au77          0           82.3        336   0.5077        335   0.4997          -     -
DMANTL_dl_ba90          0           97          337   0.5080        339   0.5017          -     -
DMANTL_d10_ay107        0           99          338   0.5092        338   0.5005          -     -
DMANTL_d9_cd142         0           77.4        339   0.5119        344   0.5039          -     -
DMANTL_d9_cb81          0           55.7        340   0.5121        341   0.5024          -     -
DMANTL_d10_bh86         0           97.5        341   0.5129        345   0.5047          -     -
DMANTL_d10_ae57         0           93.7        342   0.5141        343   0.5029          -     -
DMANTL_d9_ay65          0           82.6        343   0.5150        351   0.5076          -     -
DMANTL_dl_ay121         0           91.8        344   0.5150        346   0.5051          -     -
DMANTL_d10_af69         0           101.6       345   0.5153        336   0.4999          -     -
DMANTL_d9_aq15          0           67.9        346   0.5153        340   0.5020          24    0.5760
DMANTL_d9_cc79          0           81.8        347   0.5163        353   0.5080          -     -
DMANTL_d10_ae32         0           95.5        348   0.5164        356   0.5095          -     -
DMANTL_d9_ay69          0           80.9        349   0.5165        349   0.5063          -     -
DMANTL_dl_bc84          0           100.6       350   0.5173        348   0.5054          -     -
DMANTL_d9_cc49          0           78.9        351   0.5174        354   0.5087          -     -
DMANTL_dl_au49          0           98.3        352   0.5176        359   0.5107          -     -
DMANTL_dl_cb82          0           93.7        353   0.5178        347   0.5054          -     -
DMANTL_dl_bh78          0           92.5        354   0.5180        355   0.5095          -     -
DMANTL_d10_af89         0           101.4       355   0.5183        342   0.5029          -     -
DMANTL_d9_ah66          0           79.5        356   0.5187        350   0.5072          -     -
DMANTL_dl_au108         1           87.5        357   0.5198        352   0.5077          -     -
DMANTL_d9_ap113         0           77.4        358   0.5199        361   0.5114          -     -
DMANTL_d9_aq57          0           79.2        359   0.5210        362   0.5118          -     -
DMANTL_d9_cc7           0           64.9        360   0.5232        366   0.5167          -     -
DMANTL_d9_av43          0           77          361   0.5236        357   0.5103          -     -
DMANTL_d9_ah127         1           77.5        362   0.5242        360   0.5114          -     -
DMANTL_dl_bh4           0           92.7        363   0.5244        365   0.5160          -     -
DMANTL_dl_af80          0           103.7       364   0.5260        358   0.5106          -     -
DMANTL_d9_av39          0           76          365   0.5263        370   0.5216          -     -
DMANTL_d10_cd56         0           88.6        366   0.5270        363   0.5139          -     -
DMANTL_d9_bh42          0           77.9        367   0.5283        364   0.5141          -     -
DMANTL_dl_bh32          0           99.6        368   0.5289        368   0.5197          -     -
DMANTL_d9_ay49          0           80.5        369   0.5308        371   0.5225          -     -
DMANTL_d9_db20          0           78.5        370   0.5314        369   0.5213          -     -
DMANTL_d9_cb97          0           73.5        371   0.5320        367   0.5195          21    0.5591
DMANTL_d9_ba50          0           76.7        372   0.5344        372   0.5227          -     -
DMANTL_dl_ay68          0           103.5       373   0.5348        376   0.5258          -     -
DMANTL_d9_ah117         0           78.5        374   0.5354        374   0.5252          -     -
DMANTL_dl_aq118         0           96.6        375   0.5360        373   0.5235          -     -
DMANTL_d9_av44          0           74          376   0.5370        377   0.5262          29    0.6171
DMANTL_dl_az81          0           99.6        377   0.5372        381   0.5303          -     -
DMANTL_d9_bh86          0           82.7        378   0.5372        380   0.5287          -     -
DMANTL_dl_ce72          0           100.7       379   0.5375        375   0.5257          -     -
DMANTL_d9_aq54          0           78.3        380   0.5401        379   0.5275          -     -
DMANTL_d10_ah46         0           100.1       381   0.5407        378   0.5273          -     -
DMANTL_d9_cc70          1           74.6        382   0.5416        382   0.5303          -     -
DMANTL_d9_as16          0           72.8        383   0.5416        383   0.5312          -     -
DMANTL_d9_bb95          0           82          384   0.5420        384   0.5341          -     -
DMANTL_d10_as94         0           90.8        385   0.5438        386   0.5359          -     -
DMANTL_dl_cd62          0           101.6       386   0.5502        385   0.5354          -     -
DMANTL_d9_cb70          0           61.8        387   0.5504        387   0.5371          -     -
DMANTL_d10_bf87         0           90.7        388   0.5504        396   0.5455          -     -
DMANTL_d9_cb128         0           79.2        389   0.5508        394   0.5451          -     -
DMANTL_dl_as115         0           87          390   0.5530        395   0.5451          -     -
DMANTL_d9_ce58          0           71.4        391   0.5530        388   0.5411          -     -
DMANTL_d10_ay108        1           80.5        392   0.5542        391   0.5434          -     -
DMANTL_dl_bf98          0           103.2       393   0.5543        398   0.5457          -     -
DMANTL_dl_ay49          0           99.2        394   0.5553        399   0.5486          -     -
DMANTL_dl_ah99          0           103.9       395   0.5562        389   0.5413          23    0.5668
DMANTL_d10_cb150        0           96.8        396   0.5580        392   0.5449          -     -
DMANTL_d9_cb111         0           77.2        397   0.5581        397   0.5456          -     -
DMANTL_d9_aq98          0           81.7        398   0.5583        390   0.5431          -     -
DMANTL_d9_cb95          0           80.3        399   0.5594        393   0.5449          -     -
DMANTL_d10_ay96         0           99.2        400   0.5637        403   0.5568          -     -
DMANTL_d9_as82          1           71.6        401   0.5638        400   0.5500          -     -
DMANTL_d9_ay35          0           71          402   0.5646        401   0.5555          -     -
DMANTL_d9_ay40          0           76.6        403   0.5648        402   0.5564          -     -
DMANTL_d9_cd17          0           72.3        404   0.5699        404   0.5573          -     -
DMANTL_d10_cc41         0           93.9        405   0.5709        414   0.5685          -     -
DMANTL_d9_ce56          0           72.8        406   0.5720        413   0.5664          -     -
DMANTL_dl_cc36          0           90.9        407   0.5733        415   0.5707          -     -
DMANTL_d9_bc72          0           74.6        408   0.5735        406   0.5620          -     -
DMANTL_dl_bh8           0           102.3       409   0.5736        412   0.5659          -     -
DMANTL_d9_cc54          0           80.5        410   0.5745        411   0.5658          -     -
DMANTL_dl_aq44          0           102.7       411   0.5745        409   0.5650          -     -
DMANTL_dl_bf37          0           103.5       412   0.5755        405   0.5608          -     -
DMANTL_d9_af42          0           73.8        413   0.5758        407   0.5630          -     -
DMANTL_d9_au101         0           81.8        414   0.5770        408   0.5648          -     -
DMANTL_dl_cc49          0           97.4        415   0.5774        419   0.5739          -     -
DMANTL_d10_cd89         0           101.5       416   0.5787        410   0.5652          -     -
DMANTL_d9_ce51          0           80.7        417   0.5811        418   0.5733          -     -
DMANTL_d10_az65         0           86.5        418   0.5814        416   0.5714          -     -
DMANTL_dl_cc47          0           103.4       419   0.5843        417   0.5726          -     -
DMANTL_d9_cd92          1           80.7        420   0.5860        426   0.5806          -     -
DMANTL_d10_cc114        0           102.9       421   0.5861        420   0.5748          -     -
DMANTL_d10_bh50         0           96          422   0.5867        423   0.5789          -     -
DMANTL_d9_cc84          0           81.8        423   0.5887        422   0.5788          25    0.5829
DMANTL_dl_bh64          0           92.8        424   0.5895        428   0.5817          -     -
DMANTL_d9_ap23          0           75.3        425   0.5904        425   0.5797          -     -
DMANTL_dl_cc37          0           104.8       426   0.5910        421   0.5769          -     -
DMANTL_dl_ay5           0           100.9       427   0.5924        432   0.5828          -     -
DMANTL_dl_cc39          0           99.6        428   0.5929        430   0.5826          -     -
DMANTL_d10_ay22         0           96.8        429   0.5930        429   0.5819          -     -
DMANTL_d10_cc50         0           91.1        430   0.5933        434   0.5853          -     -
DMANTL_d9_ay119         0           76.8        431   0.5935        431   0.5826          -     -
DMANTL_dl_cd132         0           104.7       432   0.5939        424   0.5793          -     -
DMANTL_d9_ap107         0           66.5        433   0.5948        433   0.5836          -     -
DMANTL_dl_az90          0           83.3        434   0.5958        435   0.5860          -     -
DMANTL_d9_cb127         0           78.4        435   0.5965        427   0.5813          -     -
DMANTL_d9_ce34          0           69.6        436   0.5982        436   0.5895          -     -
DMANTL_d8_cc105         0           27.1        437   0.5988        440   0.5917          -     -
DMANTL_d9_ce112         0           79.7        438   0.5992        442   0.5922          -     -
DMANTL_d9_cd27          0           76.2        439   0.5999        438   0.5903          -     -
DMANTL_d9_cc86          0           75.6        440   0.5999        445   0.5930          -     -
DMANTL_d10_av96         1           95.8        441   0.6006        437   0.5897          -     -
DMANTL_dl_cc69          0           85.9        442   0.6016        446   0.5930          -     -
DMANTL_d10_cc69         0           101.9       443   0.6019        444   0.5924          -     -
DMANTL_d9_av53          0           82.3        444   0.6034        443   0.5922          -     -
DMANTL_d9_aq129         0           79          445   0.6043        441   0.5922          -     -
DMANTL_dl_cc86          0           93.3        446   0.6050        450   0.5967          -     -
DMANTL_dl_cb35          0           92.1        447   0.6053        439   0.5916          -     -
DMANTL_dl_cd54          0           101.2       448   0.6053        452   0.5983          -     -
DMANTL_d9_cb11          0           75.4        449   0.6058        447   0.5955          -     -
DMANTL_dl_bb51          0           99.2        450   0.6072        451   0.5982          -     -
DMANTL_dl_ap128         1           100.6       451   0.6089        454   0.6012          -     -
DMANTL_d10_cb108        0           96.2        452   0.6094        448   0.5959          -     -
DMANTL_dl_av95          0           102.5       453   0.6105        449   0.5961          -     -
DMANTL_d9_cb49          0           52.9        454   0.6110        453   0.6008          -     -
DMANTL_dl_cb156         0           77.6        455   0.6148        455   0.6037          -     -
DMANTL_dl_ap33          1           102.2       456   0.6154        457   0.6059          -     -
DMANTL_d9_ba8           0           79.2        457   0.6174        456   0.6042          -     -
DMANTL_dl_cc4           0           103.9       458   0.6202        458   0.6069          -     -
DMANTL_d9_cc43          0           77.8        459   0.6215        459   0.6087          -     -
DMANTL_d9_av42          0           74.4        460   0.6222        461   0.6115          -     -
DMANTL_d10_cb52         0           73.4        461   0.6232        462   0.6121          -     -
DMANTL_d9_aq138         1           82.2        462   0.6236        464   0.6136          -     -
DMANTL_dl_cd138         0           83.4        463   0.6240        460   0.6104          -     -
DMANTL_d10_cc10         0           94.9        464   0.6254        471   0.6217          -     -
DMANTL_d10_cb132        0           87          465   0.6257        463   0.6124          -     -
DMANTL_d10_ay98         0           93.6        466   0.6269        467   0.6183          -     -
DMANTL_dl_av121         0           103.5       467   0.6274        465   0.6148          -     -
DMANTL_dl_cb33          0           96.8        468   0.6282        466   0.6179          -     -
DMANTL_dl_bc74          0           97.3        469   0.6289        468   0.6203          -     -
DMANTL_d9_cc52          0           64.8        470   0.6300        475   0.6255          -     -
DMANTL_dl_ay19          0           101.8       471   0.6314        469   0.6206          -     -
DMANTL_d9_cc26          0           72          472   0.6321        473   0.6252          -     -
DMANTL_dl_ay85          0           87.6        473   0.6339        474   0.6254          -     -
DMANTL_d9_ce26          0           82.5        474   0.6360        485   0.6308          -     -
DMANTL_dl_cc10          0           90.5        475   0.6361        491   0.6323          -     -
DMANTL_dl_cd71          0           103.3       476   0.6366        472   0.6249          -     -
DMANTL_dl_cc27          0           102.6       477   0.6373        484   0.6307          -     -
DMANTL_dl_cb40          0           85.9        478   0.6374        476   0.6267          -     -
DMANTL_d10_cd76         0           101.2       479   0.6378        477   0.6277          -     -
DMANTL_d9_cd59          0           74.5        480   0.6384        481   0.6301          -     -
DMANTL_dl_cc28          0           98.8        481   0.6386        470   0.6216          -     -
DMANTL_dl_aq92          0           87.1        482   0.6387        480   0.6300          -     -
DMANTL_dl_cc114         0           96.6        483   0.6389        492   0.6335          -     -
DMANTL_dl_au90          0           100.1       484   0.6391        479   0.6297          -     -
DMANTL_d8_cc27          0           27.9        485   0.6395        482   0.6304          -     -
DMANTL_dl_cd113         0           91.3        486   0.6401        483   0.6304          -     -
DMANTL_d10_aq105        0           90.3        487   0.6402        489   0.6318          -     -
DMANTL_d9_aq104         0           76.1        488   0.6405        478   0.6285          -     -
DMANTL_dl_ce14          0           100.4       489   0.6414        495   0.6343          -     -
DMANTL_d10_cb23         0           82.6        490   0.6416        486   0.6311          -     -
DMANTL_d9_cb89          0           79.8        491   0.6421        488   0.6318          -     -
DMANTL_d10_cc20         1           92.8        492   0.6424        487   0.6312          -     -
DMANTL_dl_as113         0           104.3       493   0.6443        494   0.6339          -     -
DMANTL_d9_cc27          0           73.7        494   0.6447        493   0.6337          -     -
DMANTL_d9_cd76          0           80.7        495   0.6451        501   0.6411          -     -
DMANTL_dl_aq111         0           96.3        496   0.6452        497   0.6365          -     -
DMANTL_d9_aq111         0           75.5        497   0.6456        490   0.6320          -     -
DMANTL_d10_cc19         0           100.4       498   0.6466        499   0.6397          -     -
DMANTL_dl_cb73          0           84.2        499   0.6498        496   0.6348          -     -
DMANTL_dl_bf54          0           86          500   0.6499        500   0.6401          -     -
DMANTL_d10_cb91         0           90.7        501   0.6514        498   0.6368          -     -
DMANTL_d9_cc16          0           71.7        502   0.6518        504   0.6456          -     -
DMANTL_dl_cc53          0           97.1        503   0.6519        503   0.6452          -     -
DMANTL_d10_av61         0           93.1        504   0.6528        502   0.6426          -     -
DMANTL_dl_cc21          0           93.8        505   0.6539        507   0.6476          -     -
DMANTL_d9_cc106         0           78.8        506   0.6555        508   0.6478          -     -
DMANTL_d10_ce94         0           95.3        507   0.6555        505   0.6460          -     -
DMANTL_d9_aq143         0           65.5        508   0.6584        506   0.6465          -     -
DMANTL_dl_cb84          0           100.6       509   0.6586        510   0.6503          -     -
DMANTL_dl_cb21          0           100.9       510   0.6594        509   0.6492          -     -
DMANTL_d9_aq38          0           82.2        511   0.6603        511   0.6504          -     -
DMANTL_dl_cb119         0           103         512   0.6607        512   0.6507          -     -
DMANTL_dl_cc50          0           101.7       513   0.6648        513   0.6534          5     0.3556
DMANTL_dl_av62          0           94.1        514   0.6656        514   0.6548          -     -
DMANTL_dl_ae7           1           90.1        515   0.6673        517   0.6591          -     -
DMANTL_d10_bf72         0           91.8        516   0.6690        515   0.6589          -     -
DMANTL_d10_aq16         0           100.6       517   0.6707        518   0.6627          -     -
DMANTL_dl_db76          0           87.7        518   0.6712        516   0.6591          -     -
DMANTL_dl_aq77          0           98.6        519   0.6725        519   0.6640          -     -
DMANTL_dl_ce84          0           101.2       520   0.6745        521   0.6650          -     -
DMANTL_dl_ce27          0           102.5       521   0.6759        524   0.6683          -     -
DMANTL_d10_aq48         1           103.3       522   0.6768        527   0.6705          -     -
DMANTL_d10_cc76         0           97.4        523   0.6782        520   0.6643          -     -
DMANTL_d9_ap119         0           76.1        524   0.6789        523   0.6677          -     -
DMANTL_d8_ce1           0           29.8        525   0.6791        525   0.6687          -     -
DMANTL_dl_cc40          0           92.8        526   0.6799        522   0.6657          -     -
DMANTL_dl_cd109         0           103         527   0.6806        529   0.6720          -     -
DMANTL_d9_au81          0           79.7        528   0.6809        528   0.6715          -     -
DMANTL_dl_cc71          0           103.7       529   0.6809        531   0.6750          -     -
DMANTL_d9_ap66          0           69.2        530   0.6824        533   0.6758          -     -
DMANTL_d9_cb77          0           72.9        531   0.6827        526   0.6695          -     -
DMANTL_dl_cd102         0           96.5        532   0.6838        530   0.6730          -     -
DMANTL_d9_cd6           0           76.2        533   0.6866        532   0.6755          -     -
DMANTL_d9_cc89          0           80.2        534   0.6920        535   0.6854          -     -
DMANTL_d9_as61          0           70.8        535   0.6931        534   0.6847          -     -
DMANTL_d9_cc53          0           82.5        536   0.7007        537   0.6963          -     -
DMANTL_d9_cc65          0           75.2        537   0.7062        536   0.6950          -     -
DMANTL_dl_cd80          0           86.4        538   0.7062        539   0.6989          -     -
DMANTL_d10_cb152        0           101.7       539   0.7075        540   0.6996          -     -
DMANTL_d10_cb89         1           87.3        540   0.7085        541   0.7012          -     -
DMANTL_d8_bc81          0           0           541   0.7100        538   0.6984          11    0.4429
DMANTL_dl_av93          0           96.3        542   0.7147        542   0.7034          -     -
DMANTL_d10_cc31         0           101.7       543   0.7183        545   0.7125          -     -
DMANTL_d10_ba53         0           96.5        544   0.7193        543   0.7092          -     -
DMANTL_dl_cc109         0           97.3        545   0.7212        546   0.7155          -     -
DMANTL_d10_as38         0           100.5       546   0.7217        544   0.7105          -     -
DMANTL_d10_cd59         0           101         547   0.7489        547   0.7398          -     -
DMANTL_d9_ba49          0           79.2        548   0.7519        548   0.7420          -     -
DMANTL_d9_az105         0           73.8        549   0.7687        549   0.7606          -     -
DMANTL_d10_ay105        0           93.1        550   0.8927        550   0.8869          -     -
structure               duplicates  DH(kJ/mol)  rank  VC-xPWDF(3h)  rank  VC-xPWDF(2min)  rank  autoFIDEL
HXACAN35                -           -           1     0.0494        1     0.0538          -     -
HXACAN04                -           -           2     0.0602        2     0.0639          -     -
HXACAN15                -           -           3     0.0634        3     0.0666          -     -
HXACAN13                -           -           4     0.0670        4     0.0702          -     -
HXACAN_dfA79_A79        1           0           5     0.0709        5     0.0717          22    0.4398
HXACAN09                -           -           6     0.0772        6     0.0772          -     -
HXACAN_dfA2962_A2962    0           11.2        10    0.1256        10    0.1208          -     -
HXACAN_dfA12804_A12804  0           9.7         11    0.1289        12    0.1265          -     -
HXACAN_dfA12134_A12134  0           8.1         12    0.1294        13    0.1270          16    0.4224
HXACAN_dfA19404_A19404  0           8.3         13    0.1346        11    0.1265          -     -
HXACAN_dfA2934_A2934    0           8.2         14    0.1362        14    0.1281          -     -
HXACAN_dfA14108_A14108  0           11.9        15    0.1454        18    0.1532          -     -
HXACAN_dfA12397_A12397  0           4.4         16    0.1529        15    0.1476          -     -
HXACAN_dfA14478_A14478  0           12.6        17    0.1531        16    0.1493          -     -
HXACAN_dfA6573_A6573    0           11.7        18    0.1575        17    0.1511          20    0.4324
HXACAN_dfA301_A301      0           6.3         19    0.1604        20    0.1598          36    0.4963
HXACAN_dfA8230_A8230    0           11.8        20    0.1619        19    0.1547          -     -
HXACAN_dfA857_A857      0           11.5        21    0.1623        21    0.1619          -     -
HXACAN_dfA7552_A7552    0           14.2        22    0.1795        24    0.1777          -     -
HXACAN_dfA11586_A11586  0           6.8         23    0.1797        22    0.1721          -     -
HXACAN_dfA12281_A12281  0           11.9        24    0.1823        31    0.1876          -     -
HXACAN_dfA16671_A16671  0           12.7        25    0.1833        25    0.1790          -     -
HXACAN_dfA26324_A26324  0           11.9        26    0.1833        32    0.1887          -     -
HXACAN_dfA3516_A3516    1           12.3        27    0.1854        23    0.1771          34    0.4885
HXACAN_dfA98_A98        0           4.1         28    0.1862        29    0.1860          -     -
HXACAN_dfA9661_A9661    0           12.5        29    0.1872        27    0.1805          -     -
HXACAN_dfA23940_A23940  0           12.3        30    0.1875        26    0.1794          -     -
HXACAN_dfA19074_A19074  0           14.6        31    0.1902        30    0.1866          -     -
HXACAN_dfA2896_A2896    0           9.4         32    0.1903        34    0.1893          -     -
HXACAN_dfA15951_A15951  0           13.9        33    0.1920        36    0.1906          -     -
HXACAN_dfA21868_A21868  0           14.8        34    0.1942        51    0.2006          -     -
HXACAN_dfA4264_A4264    0           9.3         35    0.1943        33    0.1891          -     -
HXACAN_dfA6958_A6958    0           12.4        36    0.1952        43    0.1955          -     -
HXACAN_dfA392_A392      0           6.2         37    0.1962        35    0.1895          -     -
HXACAN_dfA1437_A1437    0           9.8         38    0.1964        40    0.1947          -     -
HXACAN_dfA15830_A15830  0           14.8        39    0.1966        53    0.2024          -     -
HXACAN_dfA1158_A1158    0           10.7        40    0.1986        28    0.1852          65    0.6121
HXACAN_dfA13319_A13319  0           14.8        41    0.1988        37    0.1927          -     -
HXACAN_dfA16964_A16964  0           6.5         42    0.1998        41    0.1954          -     -
HXACAN_dfA17092_A17092  0           14.3        43    0.2002        44    0.1962          -     -
HXACAN_dfA3464_A3464    0           11.1        44    0.2004        39    0.1945          -     -
HXACAN_dfA4938_A4938    0           8.7         45    0.2013        48    0.2000          -     -
HXACAN_dfA3569_A3569    0           13.9        46    0.2014        50    0.2004          -     -
HXACAN_dfA11977_A11977  0           11.2        47    0.2014        46    0.1976          -     -
HXACAN_dfA14902_A14902  0           12.2        48    0.2033        38    0.1935          -     -
HXACAN_dfA390_A390      0           5.8         49    0.2037        52    0.2012          25    0.4622
HXACAN_dfA3141_A3141    1           12.3        50    0.2042        42    0.1954          -     -
HXACAN_dfA9748_A9748    0           6.6         51    0.2046        45    0.1964          -     -
HXACAN_dfA12913_A12913  0           11          52    0.2061        59    0.2065          -     -
HXACAN_dfA4546_A4546    0           10.2        53    0.2066        58    0.2054          -     -
HXACAN_dfA13249_A13249  0           11          54    0.2079        64    0.2076          -     -
HXACAN_dfA21594_A21594  0           14.9        55    0.2082        57    0.2048          -     -
HXACAN_dfA851_A851      0           7.2         56    0.2083        49    0.2000          -     -
HXACAN_dfA25032_A25032  0           12.5        57    0.2085        56    0.2042          -     -
HXACAN_dfA14868_A14868  0           14.4        58    0.2089        47    0.1995          -     -
HXACAN_dfA1563_A1563    0           7.5         59    0.2090        54    0.2026          -     -
HXACAN_dfA10679_A10679  0           11.6        60    0.2093        55    0.2040          6     0.3534
HXACAN_dfA19200_A19200  0           14.8        61    0.2095        61    0.2069          -     -
HXACAN_dfA6581_A6581    0           11.1        62    0.2095        62    0.2073          -     -
HXACAN_dfA24157_A24157  0           14.1        63    0.2139        74    0.2193          -     -
HXACAN_dfA27154_A27154  0           13          64    0.2139        69    0.2143          8     0.3668
HXACAN_dfA9399_A9399    0           5.1         65    0.2143        67    0.2131          -     -
HXACAN_dfA24215_A24215  0           8.6         66    0.2152        65    0.2089          -     -
HXACAN_dfA19099_A19099  0           13.8        67    0.2159        73    0.2187          -     -
HXACAN_dfA19438_A19438  0           11.6        68    0.2160        63    0.2073          -     -
HXACAN_dfA3833_A3833    0           9           69    0.2185        68    0.2132          -     -
HXACAN_dfA9414_A9414    0           4.5         70    0.2190        71    0.2168          -     -
HXACAN_dfA21088_A21088  0           10.1        71    0.2198        66    0.2114          -     -
HXACAN_dfA18942_A18942  0           13.6        72    0.2199        72    0.2176          -     -
HXACAN_dfA410_A410      0           5.4         73    0.2199        60    0.2068          -     -
HXACAN_dfA1583_A1583    0           8.6         74    0.2222        70    0.2156          -     -
HXACAN_dfA17036_A17036  0           6.1         75    0.2236        79    0.2218          -     -
HXACAN_dfA445_A445      0           11.4        76    0.2245        85    0.2252          -     -
HXACAN_dfA15161_A15161  0           7.7         77    0.2259        76    0.2213          -     -
HXACAN_dfA1933_A1933    0           9.2         78    0.2266        82    0.2237          -     -
HXACAN_dfA5138_A5138    0           12.5        79    0.2273        83    0.2241          -     -
HXACAN_dfA1807_A1807    0           8.7         80    0.2283        77    0.2215          -     -
HXACAN_dfA15043_A15043  0           14.7        81    0.2295        84    0.2243          -     -
HXACAN_dfA3397_A3397    0           5.4         82    0.2296        88    0.2282          -     -
HXACAN_dfA905_A905      0           6.8         83    0.2296        91    0.2305          -     -
HXACAN_dfA2548_A2548    0           10.4        84    0.2301        80    0.2236          18    0.4296
HXACAN_dfA4314_A4314    0           9.5         85    0.2305        75    0.2208          -     -
HXACAN_dfA4304_A4304    0           11.4        86    0.2309        78    0.2216          -     -
HXACAN_dfA14749_A14749  0           13.6        87    0.2332        92    0.2308          -     -
HXACAN_dfA24221_A24221  0           14.9        88    0.2333        81    0.2237          -     -
HXACAN_dfA15679_A15679  0           7.7         89    0.2336        87    0.2280          -     -
HXACAN_dfA1229_A1229    0           7.6         90    0.2337        101   0.2353          -     -
HXACAN_dfA9036_A9036    0           12.4        91    0.2357        90    0.2299          -     -
HXACAN_dfA16478_A16478  0           14.5        92    0.2362        86    0.2279          -     -
HXACAN_dfA4451_A4451    0           10          93    0.2374        89    0.2295          -     -
HXACAN_dfA14382_A14382  0           6.2         94    0.2381        94    0.2321          -     -
HXACAN_dfA25186_A25186  0           12.9        95    0.2387        103   0.2361          -     -
HXACAN_dfA960_A960      0           8.9         96    0.2398        97    0.2352          -     -
HXACAN_dfA1777_A1777    0           11          97    0.2408        104   0.2372          -     -
HXACAN_dfA3103_A3103    0           7.1         98    0.2410        96    0.2345          2     0.3240
HXACAN_dfA15171_A15171  0           14.1        99    0.2421        115   0.2407          -     -
HXACAN_dfA21070_A21070  0           8.7         100   0.2422        93    0.2312          -     -
HXACAN_dfA4978_A4978    0           6           101   0.2426        123   0.2465          -     -
HXACAN_dfA2240_A2240    0           9.3         102   0.2429        95    0.2345          -     -
HXACAN_dfA3966_A3966    0           11.8        103   0.2433        114   0.2406          -     -
HXACAN_dfA7239_A7239    0           7.7         104   0.2439        107   0.2386          -     -
HXACAN_dfA2705_A2705    0           8           105   0.2447        105   0.2379          1     0.3229
HXACAN_dfA21529_A21529  0           7.1         106   0.2454        108   0.2389          -     -
HXACAN_dfA2761_A2761    0           13.9        107   0.2455        121   0.2456          -     -
HXACAN_dfA7836_A7836    0           13.8        108   0.2457        99    0.2353          -     -
HXACAN_dfA9355_A9355    0           14.7        109   0.2457        116   0.2423          21    0.4366
HXACAN_dfA5411_A5411    0           9.3         110   0.2459        120   0.2452          7     0.3620
HXACAN_dfA3266_A3266    0           11.1        111   0.2461        98    0.2352          -     -
HXACAN_dfA14265_A14265  0           9.8         112   0.2463        102   0.2358          -     -
HXACAN_dfA5402_A5402    0           13.2        113   0.2471        111   0.2398          -     -
HXACAN_dfA12187_A12187  0           13.6        114   0.2483        106   0.2383          -     -
HXACAN_dfA4000_A4000    0           14.1        115   0.2486        100   0.2353          46    0.5364
HXACAN_dfA1365_A1365    0           10.2        116   0.2486        113   0.2404          -     -
HXACAN_dfA8259_A8259    0           11.5        117   0.2492        109   0.2394          -     -
HXACAN_dfA10708_A10708  0           12.5        118   0.2505        122   0.2459          -     -
HXACAN_dfA16648_A16648  0           12.9        119   0.2519        117   0.2434          -     -
HXACAN_dfA794_A794      0           6.6         120   0.2530        137   0.2528          -     -
HXACAN_dfA5558_A5558    0           9           121   0.2533        112   0.2399          -     -
HXACAN_dfA1928_A1928    0           8.2         122   0.2539        126   0.2481          -     -
HXACAN_dfA12111_A12111  0           11.1        123   0.2541        119   0.2445          -     -
HXACAN_dfA405_A405      0           6.2         124   0.2542        118   0.2445          -     -
HXACAN_dfA6986_A6986    0           13.4        125   0.2545        125   0.2470          -     -
HXACAN_dfA75_A75        0           3.4         126   0.2551        124   0.2470          -     -
HXACAN_dfA10723_A10723  0           13.3        127   0.2553        141   0.2541          -     -
HXACAN_dfA3236_A3236    0           13.2        128   0.2554        110   0.2397          -     -
HXACAN_dfA20626_A20626  0           13.4        129   0.2556        142   0.2541          -     -
HXACAN_dfA14000_A14000  0           13.1        130   0.2557        128   0.2493          -     -
HXACAN_dfA3994_A3994    0           14.3        131   0.2560        146   0.2554          -     -
HXACAN_dfA13971_A13971  0           13.4        132   0.2582        136   0.2523          -     -
HXACAN_dfA6286_A6286    0           11          133   0.2584        140   0.2540          -     -
HXACAN_dfA11309_A11309  0           14          134   0.2585        129   0.2504          -     -
HXACAN_dfA3712_A3712    0           6.8         135   0.2592        147   0.2555          -     -
HXACAN_dfA898_A898      0           7.5         136   0.2595        160   0.2615          58    0.5773
HXACAN_dfA2015_A2015    0           9.1         137   0.2596        127   0.2488          -     -
HXACAN_dfA1054_A1054    0           8.1         138   0.2599        163   0.2631          -     -
HXACAN_dfA3508_A3508    0           12.3        139   0.2599        131   0.2511          -     -
HXACAN_dfA14986_A14986  0           14.7        140   0.2601        130   0.2508          -     -
HXACAN_dfA22959_A22959  0           13.6        141   0.2602        148   0.2574          -     -
HXACAN_dfA3762_A3762    0           10.9        142   0.2603        145   0.2548          -     -
HXACAN_dfA3724_A3724    0           14.7        143   0.2605        155   0.2605          -     -
HXACAN_dfA10885_A10885  0           11          144   0.2606        161   0.2618          -     -
HXACAN_dfA21798_A21798  0           12.9        145   0.2609        139   0.2533          -     -
HXACAN_dfA1629_A1629    0           8.1         146   0.2610        134   0.2519          -     -
HXACAN_dfA6073_A6073    0           12          147   0.2612        135   0.2523          -     -
HXACAN_dfA2805_A2805    0           11.4        148   0.2618        132   0.2512          -     -
HXACAN_dfA809_A809      0           7.1         149   0.2619        143   0.2546          -     -
HXACAN_dfA423_A423      0           6.3         150   0.2627        133   0.2518          -     -
HXACAN_dfA3858_A3858    0           13.5        151   0.2631        158   0.2612          13    0.3995
HXACAN_dfA2363_A2363    0           8.1         152   0.2633        144   0.2548          -     -
HXACAN_dfA2825_A2825    0           10.8        153   0.2645        173   0.2651          -     -
HXACAN_dfA18809_A18809  0           13.3        154   0.2649        184   0.2706          -     -
HXACAN_dfA16168_A16168  0           12.6        155   0.2649        149   0.2580          -     -
HXACAN_dfA15237_A15237  0           2.5         156   0.2650        164   0.2638          47    0.5386
HXACAN_dfA13930_A13930  0           8.3         157   0.2656        168   0.2642          -     -
HXACAN_dfA2907_A2907    0           13.8        158   0.2661        174   0.2660          -     -
HXACAN_dfA26353_A26353  0           11.6        159   0.2663        138   0.2530          -     -
HXACAN_dfA4549_A4549    0           12.8        160   0.2665        180   0.2676          -     -
HXACAN_dfA11209_A11209  0           12.6        161   0.2674        167   0.2641          -     -
HXACAN_dfA7682_A7682    0           11.2        162   0.2677        150   0.2581          -     -
HXACAN_dfA2162_A2162    0           8.5         163   0.2678        178   0.2667          -     -
HXACAN_dfA6880_A6880    0           9.6         164   0.2679        151   0.2585          -     -
HXACAN_dfA13115_A13115  0           14.4        165   0.2679        159   0.2614          -     -
HXACAN_dfA4675_A4675    0           11.6        166   0.2685        170   0.2648          -     -
HXACAN_dfA13264_A13264  0           13          167   0.2686        165   0.2639          -     -
HXACAN_dfA8802_A8802    0           14.2        168   0.2691        169   0.2646          -     -
HXACAN_dfA3775_A3775    0           10.1        169   0.2691        157   0.2611          -     -
HXACAN_dfA12925_A12925  0           14.4        170   0.2693        172   0.2651          67    0.6192
HXACAN_dfA22485_A22485  0           13.7        171   0.2698        156   0.2608          -     -
HXACAN_dfA10027_A10027  0           10.4        172   0.2698        162   0.2622          -     -
HXACAN_dfA6828_A6828    0           14.8        173   0.2705        152   0.2589          -     -
HXACAN_dfA19544_A19544  0           11.6        174   0.2707        197   0.2775          -     -
HXACAN_dfA426_A426      0           7.9         175   0.2711        171   0.2651          -     -
HXACAN_dfA5087_A5087    0           9.4         176   0.2713        181   0.2687          35    0.4891
HXACAN_dfA15003_A15003  0           14.6        177   0.2720        185   0.2706          -     -
HXACAN_dfA19884_A19884  0           12.6        178   0.2727        179   0.2676          -     -
HXACAN_dfA21535_A21535  0           10.2        179   0.2728        176   0.2664          -     -
HXACAN_dfA5269_A5269    0           9.7         180   0.2734        153   0.2589          50    0.5509
HXACAN_dfA3084_A3084    0           8.9         181   0.2745        175   0.2661          -     -
HXACAN_dfA16280_A16280  1           5.5         182   0.2745        166   0.2641          32    0.4829
HXACAN_dfA3623_A3623    0           10.9        183   0.2772        177   0.2665          -     -
HXACAN_dfA7211_A7211    0           7.2         184   0.2779        204   0.2811          -     -
HXACAN_dfA2922_A2922    0           6.3         185   0.2779        188   0.2719          -     -
HXACAN_dfA371_A371      0           6.3         186   0.2781        154   0.2599          -     -
HXACAN_dfA8901_A8901    0           15          187   0.2789        200   0.2781          27    0.4732
HXACAN_dfA15311_A15311  0           9.7         188   0.2798        190   0.2733          -     -
HXACAN_dfA9959_A9959    0           14          189   0.2801        192   0.2742          -     -
HXACAN_dfA24848_A24848  0           12.8        190   0.2812        191   0.2742          -     -
HXACAN_dfA46_A46        1           0.3         191   0.2817        183   0.2695          -     -
HXACAN_dfA10615_A10615  0           11.8        192   0.2826        198   0.2776          -     -
HXACAN_dfA3934_A3934    0           11.1        193   0.2827        194   0.2755          -     -
HXACAN_dfA15359_A15359  0           13.6        194   0.2828        189   0.2729          54    0.5640
HXACAN_dfA8480_A8480    0           13.5        195   0.2830        205   0.2815          -     -
HXACAN_dfA2488_A2488    0           14.3        196   0.2832        186   0.2713          -     -
HXACAN_dfA8201_A8201    0           12.2        197   0.2835        193   0.2747          -     -
HXACAN_dfA9538_A9538    0           13.8        198   0.2838        211   0.2850          -     -
HXACAN_dfA8136_A8136    0           10.7        199   0.2842        195   0.2768          -     -
HXACAN_dfA1187_A1187    1           8.9         200   0.2854        196   0.2769          -     -
HXACAN_dfA23731_A23731  1           12          201   0.2857        216   0.2874          31    0.4792
HXACAN_dfA2815_A2815    0           0.7         202   0.2871        202   0.2795          -     -
HXACAN_dfA13922_A13922  0           11.6        203   0.2874        201   0.2788          -     -
HXACAN_dfA16157_A16157  0           7.4         204   0.2877        224   0.2902          -     -
HXACAN_dfA13861_A13861  0           13.1        205   0.2878        182   0.2691          -     -
HXACAN_dfA1870_A1870    0           8.3         206   0.2902        187   0.2719          -     -
HXACAN_dfA829_A829      0           7.3         207   0.2907        203   0.2809          -     -
HXACAN_dfA1851_A1851    0           11.1        208   0.2911        220   0.2886          -     -
HXACAN_dfA13329_A13329  0           11.2        209   0.2917        199   0.2777          -     -
HXACAN_dfA15445_A15445  0           9.4         210   0.2921        210   0.2849          -     -
HXACAN_dfA5290_A5290    0           7.2         211   0.2921        208   0.2841          -     -
HXACAN_dfA15368_A15368  0           14.6        212   0.2936        207   0.2829          -     -
HXACAN_dfA3455_A3455    0           11.1        213   0.2941        218   0.2883          -     -
HXACAN_dfA74_A74        0           3.5         214   0.2943        212   0.2854          -     -
HXACAN_dfA7656_A7656    0           14.3        215   0.2949        217   0.2876          -     -
HXACAN_dfA739_A739      0           6.4         216   0.2955        223   0.2899          -     -
HXACAN_dfA2936_A2936    0           9           217   0.2956        209   0.2847          -     -
HXACAN_dfA20156_A20156  0           13.5        218   0.2969        206   0.2821          -     -
HXACAN_dfA19469_A19469  0           7.7         219   0.2970        215   0.2865          -     -
HXACAN_dfA714_A714      0           6.3         220   0.2973        226   0.2911          5     0.3494
HXACAN_dfA3899_A3899    0           5.3         221   0.2980        238   0.3007          -     -
HXACAN_dfA13542_A13542  0           14.2        222   0.2980        214   0.2860          -     -
HXACAN_dfA26472_A26472  0           14.1        223   0.2986        221   0.2893          -     -
HXACAN_dfA21196_A21196  0           8.8         224   0.2987        227   0.2911          -     -
HXACAN_dfA5141_A5141    0           14.5        225   0.2989        232   0.2986          -     -
HXACAN_dfA18835_A18835  0           14.7        226   0.2995        233   0.2990          -     -
HXACAN_dfA612_A612      0           7.9         227   0.2997        229   0.2942          -     -
HXACAN_dfA26414_A26414  0           11          228   0.3007        222   0.2893          -     -
HXACAN_dfA16249_A16249  0           14.7        229   0.3019        225   0.2904          -     -
HXACAN_dfA4403_A4403    0           12.2        230   0.3020        228   0.2937          -     -
HXACAN_dfA4168_A4168    0           1.8         231   0.3029        219   0.2884          -     -
HXACAN_dfA1284_A1284    0           8.1         232   0.3034        244   0.3033          -     -
HXACAN_dfA16410_A16410  0           14.9        233   0.3041        234   0.2995          -     -
HXACAN_dfA5906_A5906    0           7.7         234   0.3049        231   0.2983          -     -
HXACAN_dfA25497_A25497  0           14.7        235   0.3051        252   0.3066          -     -
HXACAN_dfA13572_A13572  0           13.2        236   0.3067        213   0.2857          -     -
HXACAN_dfA3157_A3157    0           11.6        237   0.3070        243   0.3029          -     -
HXACAN_dfA4030_A4030    0           11.9        238   0.3079        237   0.3006          -     -
HXACAN_dfA634_A634      0           11.8        239   0.3084        230   0.2965          -     -
HXACAN_dfA5448_A5448    0           12.2        240   0.3092        242   0.3025          -     -
HXACAN_dfA26287_A26287  0           14.1        241   0.3099        236   0.3005          -     -
HXACAN_dfA9927_A9927    1           7.3         242   0.3102        273   0.3148          -     -
HXACAN_dfA1024_A1024    1           6.2         243   0.3103        276   0.3158          -     -
HXACAN_dfA16403_A16403  0           10.6        244   0.3105        246   0.3039          -     -
HXACAN_dfA8019_A8019    0           12.6        245   0.3108        248   0.3048          -     -
HXACAN_dfA1289_A1289    0           7.2         246   0.3114        279   0.3167          -     -
HXACAN_dfA6657_A6657    0           14.4        247   0.3115        249   0.3049          -     -
HXACAN_dfA822_A822      0           5.7         248   0.3118        247   0.3043          -     -
HXACAN_dfA11851_A11851  0           12.8        249   0.3119        262   0.3111          -     -
HXACAN_dfA146_A146      0           1.7         250   0.3119        235   0.2999          14    0.4010
HXACAN_dfA8258_A8258    0           10.4        251   0.3135        239   0.3012          -     -
HXACAN_dfA142_A142      0           5           252   0.3135        240   0.3018          15    0.4222
HXACAN_dfA305_A305      0           9.2         253   0.3144        251   0.3061          -     -
HXACAN_dfA3595_A3595    0           8.5         254   0.3145        278   0.3166          -     -
HXACAN_dfA1471_A1471    1           10.1        255   0.3152        253   0.3076          -     -
HXACAN_dfA15590_A15590  0           9.6         256   0.3154        255   0.3085          -     -
HXACAN_dfA216_A216      0           6.1         257   0.3155        256   0.3089          -     -
HXACAN_dfA9705_A9705    0           12.3        258   0.3171        283   0.3181          -     -
HXACAN_dfA20503_A20503  0           12.4        259   0.3173        245   0.3039          -     -
HXACAN_dfA2187_A2187    0           7           260   0.3176        258   0.3098          44    0.5346
HXACAN_dfA3982_A3982    0           13.1        261   0.3178        267   0.3135          -     -
HXACAN_dfA1035_A1035    0           8.4         262   0.3186        241   0.3024          -     -
HXACAN_dfA14637_A14637  0           14.7        263   0.3191        264   0.3122          -     -
HXACAN_dfA1628_A1628    0           7.7         264   0.3192        265   0.3128          -     -
HXACAN_dfA6227_A6227    0           14.8        265   0.3193        272   0.3145          -     -
HXACAN_dfA2708_A2708    0           5           266   0.3201        289   0.3194          -     -
HXACAN_dfA9781_A9781    0           14.8        267   0.3207        259   0.3109          -     -
HXACAN_dfA3948_A3948    0           10.4        268   0.3207        261   0.3109          -     -
HXACAN_dfA1648_A1648    0           12.7        269   0.3215        274   0.3151          -     -
HXACAN_dfA2001_A2001    0           14.5        270   0.3223        286   0.3191          -     -
HXACAN_dfA5414_A5414    0           12          271   0.3223        271   0.3141          -     -
HXACAN_dfA147_A147      0           1.7         272   0.3223        260   0.3109          11    0.3940
HXACAN_dfA10751_A10751  0           11.1        273   0.3226        250   0.3060          -     -
HXACAN_dfA652_A652      0           5.9         274   0.3237        257   0.3091          -     -
HXACAN_dfA1157_A1157    0           8.8         275   0.3239        280   0.3175          -     -
HXACAN_dfA13491_A13491  0           13.6        276   0.3239        254   0.3081          -     -
HXACAN_dfA15752_A15752  0           11          277   0.3240        269   0.3141          -     -
HXACAN_dfA1770_A1770    0           10.1        278   0.3250        314   0.3309          -     -
HXACAN_dfA13085_A13085  0           14.2        279   0.3252        277   0.3164          -     -
HXACAN_dfA14535_A14535  0           11.9        280   0.3253        294   0.3226          -     -
HXACAN_dfA26909_A26909  0           11.6        281   0.3260        293   0.3217          -     -
HXACAN_dfA2989_A2989    0           11.2        282   0.3274        284   0.3182          -     -
HXACAN_dfA7050_A7050    0           11.5        283   0.3274        281   0.3178          -     -
HXACAN_dfA3831_A3831    1           11          284   0.3278        290   0.3199          -     -
HXACAN_dfA3861_A3861    0           8.2         285   0.3282        275   0.3158          -     -
HXACAN_dfA4569_A4569    0           1.8         286   0.3283        266   0.3128          -     -
HXACAN_dfA10874_A10874  0           13.7        287   0.3285        282   0.3180          -     -
HXACAN_dfA11548_A11548  0           13.8        288   0.3291        291   0.3209          -     -
HXACAN_dfA2991_A2991    0           7.6         289   0.3292        285   0.3183          -     -
HXACAN_dfA3282_A3282    0           7.9         290   0.3301        263   0.3116          -     -
HXACAN_dfA6831_A6831    0           2.5         291   0.3304        270   0.3141          -     -
HXACAN_dfA26137_A26137  0           10.8        292   0.3311        297   0.3245          -     -
HXACAN_dfA12195_A12195  0           10.9        293   0.3314        268   0.3140          -     -
HXACAN_dfA384_A384      0           6.6         294   0.3316        295   0.3229          52    0.5604
HXACAN_dfA2766_A2766    0           6.8         295   0.3321        317   0.3321          -     -
HXACAN_dfA6875_A6875    0           14.6        296   0.3322        299   0.3247          -     -
HXACAN_dfA14583_A14583  0           13.8        297   0.3332        316   0.3316          -     -
HXACAN_dfA7467_A7467    0           7.7         298   0.3336        288   0.3193          -     -
HXACAN_dfA16960_A16960  0           12.7        299   0.3340        287   0.3191          -     -
HXACAN_dfA6964_A6964    0           13.5        300   0.3343        292   0.3216          -     -
HXACAN_dfA1198_A1198    0           8.1         301   0.3346        298   0.3247          -     -
HXACAN_dfA2173_A2173    0           9.1         302   0.3360        302   0.3271          -     -
HXACAN_dfA1092_A1092    0           8.9         303   0.3365        312   0.3295          12    0.3948
HXACAN_dfA13648_A13648  0           7.3         304   0.3372        311   0.3289          -     -
HXACAN_dfA7814_A7814    0           12.2        305   0.3375        310   0.3289          -     -
HXACAN_dfA3329_A3329    0           13.7        306   0.3376        322   0.3337          -     -
HXACAN_dfA12120_A12120  0           11.9        307   0.3377        296   0.3240          -     -
HXACAN_dfA7982_A7982    0           11.4        308   0.3379        305   0.3278          -     -
HXACAN_dfA2406_A2406    0           8.6         309   0.3379        306   0.3278          60    0.5868
HXACAN_dfA2402_A2402    0           8.7         310   0.3385        303   0.3276          -     -
HXACAN_dfA9303_A9303    0           13.3        311   0.3391        313   0.3300          -     -
HXACAN_dfA1741_A1741    0           11          312   0.3395        304   0.3277          -     -
HXACAN_dfA10623_A10623  0           12.2        313   0.3400        343   0.3455          -     -
HXACAN_dfA3791_A3791    0           2.4         314   0.3406        308   0.3282          -     -
HXACAN_dfA10012_A10012  0           13.3        315   0.3409        307   0.3279          -     -
HXACAN_dfA4001_A4001    0           12.4        316   0.3418        320   0.3332          -     -
HXACAN_dfA10331_A10331  0           11.2        317   0.3423        301   0.3257          -     -
HXACAN_dfA15482_A15482  0           10.7        318   0.3424        327   0.3386          -     -
HXACAN_dfA12386_A12386  0           11.4        319   0.3426        309   0.3287          29    0.4773
HXACAN_dfA14804_A14804  0           2.4         320   0.3433        323   0.3342          55    0.5729
HXACAN_dfA14310_A14310  0           14.8        321   0.3434        300   0.3256          -     -
HXACAN_dfA1663_A1663    0           7.5         322   0.3438        330   0.3393          -     -
HXACAN_dfA1528_A1528    0           8.3         323   0.3450        329   0.3390          -     -
HXACAN_dfA13623_A13623  0           8.9         324   0.3456        319   0.3331          -     -
HXACAN_dfA1269_A1269    0           7.2         325   0.3472        335   0.3421          -     -
HXACAN_dfA589_A589      0           6.5         326   0.3473        336   0.3431          -     -
HXACAN_dfA7375_A7375    0           14.6        327   0.3482        315   0.3313          -     -
HXACAN_dfA3743_A3743    0           7.4         328   0.3482        318   0.3328          -     -
HXACAN_dfA736_A736      0           4.3         329   0.3484        321   0.3334          -     -
HXACAN_dfA18197_A18197  0           1.6         330   0.3495        328   0.3386          -     -
HXACAN_dfA529_A529      0           5.8         331   0.3496        331   0.3395          24    0.4584
HXACAN_dfA8076_A8076    0           13          332   0.3496        325   0.3368          -     -
HXACAN_dfA24195_A24195  0           14.4        333   0.3503        346   0.3464          -     -
HXACAN_dfA724_A724      0           4.9         334   0.3505        353   0.3493          -     -
HXACAN_dfA13947_A13947  0           13.9        335   0.3517        326   0.3371          -     -
HXACAN_dfA415_A415      0           6.7         336   0.3518        340   0.3453          -     -
HXACAN_dfA3116_A3116    0           14.7        337   0.3523        324   0.3356          -     -
HXACAN_dfA3870_A3870    0           12          338   0.3527        333   0.3415          -     -
HXACAN_dfA8713_A8713    0           13.8        339   0.3532        352   0.3487          -     -
HXACAN_dfA9116_A9116    0           10.7        340   0.3545        338   0.3443          -     -
HXACAN_dfA1309_A1309    0           4.9         341   0.3547        350   0.3478          26    0.4670
HXACAN_dfA5565_A5565    0           13.8        342   0.3548        347   0.3464          -     -
HXACAN_dfA13351_A13351  0           13.2        343   0.3550        339   0.3443          -     -
HXACAN_dfA12435_A12435  0           13.2        344   0.3558        345   0.3460          -     -
HXACAN_dfA3472_A3472    0           14.4        345   0.3559        358   0.3511          -     -
HXACAN_dfA4233_A4233    0           11.5        346   0.3567        348   0.3466          -     -
HXACAN_dfA3692_A3692    0           12.3        347   0.3573        351   0.3483          -     -
HXACAN_dfA5361_A5361    0           9.8         348   0.3573        344   0.3458          -     -
HXACAN_dfA2081_A2081    0           10.8        349   0.3574        354   0.3504          -     -
HXACAN_dfA94_A94        0           1.5         350   0.3575        332   0.3397          40    0.5131
HXACAN_dfA8286_A8286    0           7.3         351   0.3576        334   0.3420          -     -
HXACAN_dfA14490_A14490  0           13.6        352   0.3584        337   0.3436          -     -
HXACAN_dfA8660_A8660    0           12.6        353   0.3585        361   0.3539          -     -
HXACAN_dfA7389_A7389    0           11.1        354   0.3587        341   0.3453          -     -
HXACAN_dfA14390_A14390  0           14.3        355   0.3597        357   0.3510          30    0.4780
HXACAN_dfA1749_A1749    2           8.9         356   0.3605        356   0.3506          -     -
HXACAN_dfA4952_A4952    0           12.3        357   0.3608        349   0.3476          -     -
HXACAN_dfA23421_A23421  0           13.6        358   0.3611        342   0.3455          -     -
HXACAN_dfA22478_A22478  0           12.9        359   0.3621        359   0.3513          -     -
HXACAN_dfA7502_A7502    0           9.5         360   0.3627        363   0.3552          -     -
HXACAN_dfA1572_A1572    0           11.2        361   0.3630        355   0.3505          -     -
HXACAN_dfA19581_A19581  0           12.4        362   0.3663        360   0.3532          -     -
HXACAN_dfA1771_A1771    0           8           363   0.3674        366   0.3583          -     -
HXACAN_dfA6533_A6533    0           14.3        364   0.3676        373   0.3625          -     -
HXACAN_dfE42_E42        1           11.3        365   0.3678        362   0.3544          -     -
HXACAN_dfA11629_A11629  0           14.7        366   0.3685        367   0.3588          63    0.6051
HXACAN_dfA9495_A9495    0           13.2        367   0.3702        372   0.3619          -     -
HXACAN_dfA7171_A7171    0           14.4        368   0.3742        368   0.3603          -     -
HXACAN_dfA4086_A4086    0           7.6         369   0.3750        374   0.3631          -     -
HXACAN_dfA27003_A27003  0           10.4        370   0.3750        375   0.3636          -     -
HXACAN_dfA8232_A8232    0           10.7        371   0.3751        377   0.3647          4     0.3473
HXACAN_dfA12722_A12722  0           11.5        372   0.3757        393   0.3770          -     -
HXACAN_dfA8766_A8766    0           14.1        373   0.3758        376   0.3643          -     -
HXACAN_dfA37_A37        0           2.6         374   0.3762        371   0.3614          -     -
HXACAN_dfA17660_A17660  0           13.5        375   0.3767        379   0.3671          -     -
HXACAN_dfA13554_A13554  0           14.3        376   0.3768        370   0.3610          -     -
HXACAN_dfA8933_A8933    0           12.3        377   0.3770        383   0.3688          45    0.5363
HXACAN_dfA12886_A12886  0           14          378   0.3771        397   0.3798          -     -
HXACAN_dfA2772_A2772    0           5.1         379   0.3771        378   0.3668          -     -
HXACAN_dfA11650_A11650  0           11.5        380   0.3774        381   0.3679          -     -
HXACAN_dfA6251_A6251    0           14.6        381   0.3775        365   0.3562          -     -
HXACAN_dfA16734_A16734  0           10.7        382   0.3776        364   0.3561          -     -
HXACAN_dfA2657_A2657    1           12          383   0.3781        388   0.3714          -     -
HXACAN_dfA15919_A15919  0           12.4        384   0.3785        369   0.3607          64    0.6070
HXACAN_dfA5493_A5493    0           2.7         385   0.3789        392   0.3767          38    0.4973
HXACAN_dfA25009_A25009  0           6.3         386   0.3796        382   0.3682          -     -
HXACAN_dfA3678_A3678    0           11.9        387   0.3800        384   0.3692          -     -
HXACAN_dfA23640_A23640  0           5.2         388   0.3814        390   0.3732          -     -
HXACAN_dfA16184_A16184  0           8.8         389   0.3815        385   0.3692          56    0.5748
HXACAN_dfA26566_A26566  0           10.9        390   0.3819        395   0.3786          -     -
HXACAN_dfA550_A550      0           5.3         391   0.3830        394   0.3785          -     -
HXACAN_dfA3431_A3431    0           8.5         392   0.3834        380   0.3679          -     -
HXACAN_dfA13285_A13285  0           11.8        393   0.3844        389   0.3732          -     -
HXACAN_dfA3640_A3640    0           13.3        394   0.3852        391   0.3762          -     -
HXACAN_dfA802_A802      0           7.5         395   0.3892        387   0.3712          -     -
HXACAN_dfA7313_A7313    0           14.8        396   0.3904        398   0.3806          -     -
HXACAN_dfA2726_A2726    0           9.9         397   0.3911        386   0.3698          -     -
HXACAN_dfA14215_A14215  0           10.3        398   0.3926        406   0.3887          -     -
HXACAN_dfA3074_A3074    0           12          399   0.3936        405   0.3885          -     -
HXACAN_dfA9313_A9313    0           9.6         400   0.3945        410   0.3901          -     -
HXACAN_dfA14443_A14443  0           14          401   0.3952        404   0.3884          -     -
HXACAN_dfA9946_A9946    0           12.1        402   0.3953        401   0.3837          -     -
HXACAN_dfA14781_A14781  0           7.3         403   0.3956        396   0.3791          -     -
HXACAN_dfA1979_A1979    0           7.7         404   0.3964        407   0.3888          -     -
HXACAN_dfA729_A729      0           7.8         405   0.3968        415   0.3932          -     -
HXACAN_dfA8421_A8421    0           12.3        406   0.3971        402   0.3861          -     -
HXACAN_dfA20663_A20663  0           8.6         407   0.3974        411   0.3913          -     -
HXACAN_dfA3535_A3535    0           10.6        408   0.3993        403   0.3880          -     -
HXACAN_dfA17246_A17246  0           11.8        409   0.4001        399   0.3814          -     -
HXACAN_dfA10106_A10106  0           14.2        410   0.4002        400   0.3815          -     -
HXACAN_dfA12550_A12550  0           13.5        411   0.4009        427   0.3999          -     -
HXACAN_dfA3686_A3686    0           11          412   0.4010        412   0.3917          -     -
HXACAN_dfA1765_A1765    1           4.1         413   0.4013        408   0.3890          -     -
HXACAN_dfA1495_A1495    1           8.8         414   0.4015        418   0.3940          -     -
HXACAN_dfA19043_A19043  0           13          415   0.4051        417   0.3940          -     -
HXACAN_dfA3556_A3556    0           10.3        416   0.4057        446   0.4137          -     -
HXACAN_dfA25387_A25387  0           9.9         417   0.4057        419   0.3942          -     -
HXACAN_dfA1192_A1192    0           8.1         418   0.4074        422   0.3978          -     -
HXACAN_dfA16559_A16559  0           14.6        419   0.4076        414   0.3923          -     -
HXACAN_dfA1896_A1896    0           8.7         420   0.4084        416   0.3938          -     -
HXACAN_dfA18606_A18606  0           14.1        421   0.4095        433   0.4036          -     -
HXACAN_dfA14981_A14981  0           15          422   0.4096        409   0.3891          -     -
HXACAN47                -           -           423   0.4099        423   0.3988          -     -
HXACAN_dfA15652_A15652  0           13.1        424   0.4106        413   0.3918          -     -
HXACAN_dfA651_A651      0           7.2         425   0.4107        425   0.3991          -     -
HXACAN_dfA5772_A5772    0           6.8         426   0.4107        430   0.4024          33    0.4865
HXACAN_dfA5920_A5920    0           10.4        427   0.4124        432   0.4033          -     -
HXACAN_dfA11215_A11215  0           13.9        428   0.4126        420   0.3973          -     -
HXACAN_dfA8385_A8385    0           10.6        429   0.4136        426   0.3992          -     -
HXACAN_dfA15005_A15005  0           14.4        430   0.4141        435   0.4072          -     -
HXACAN_dfA4881_A4881    0           11.7        431   0.4142        436   0.4080          -     -
HXACAN_dfA5279_A5279    0           11.7        432   0.4145        429   0.4011          -     -
HXACAN_dfA12338_A12338  0           10.7        433   0.4146        421   0.3974          3     0.3322
HXACAN_dfA5592_A5592    0           4.9         434   0.4164        424   0.3990          -     -
HXACAN_dfA18430_A18430  0           5.6         435   0.4166        431   0.4029          9     0.3704
HXACAN_dfA1409_A1409    0           8.1         436   0.4168        428   0.4006          -     -
HXACAN_dfA11846_A11846  0           13.6        437   0.4175        443   0.4130          -     -
HXACAN_dfA3242_A3242    0           7.6         438   0.4203        454   0.4167          -     -
HXACAN_dfA17125_A17125  0           8.5         439   0.4209        438   0.4095          -     -
HXACAN_dfA26797_A26797  0           8.3         440   0.4209        449   0.4145          -     -
HXACAN_dfA25463_A25463  0           12.5        441   0.4210        448   0.4142          -     -
HXACAN_dfA19942_A19942  0           6.2         442   0.4213        441   0.4125          -     -
HXACAN_dfA2047_A2047    0           10.1        443   0.4232        444   0.4131          -     -
HXACAN_dfA12490_A12490  0           12.9        444   0.4244        445   0.4134          -     -
HXACAN_dfA6550_A6550    0           14.9        445   0.4248        434   0.4065          -     -
HXACAN_dfA1577_A1577    0           11.3        446   0.4248        437   0.4087          -     -
HXACAN_dfA18844_A18844  0           11.5        447   0.4251        456   0.4189          -     -
HXACAN_dfA2608_A2608    0           13.4        448   0.4259        450   0.4146          -     -
HXACAN_dfA4696_A4696    0           14.3        449   0.4262        451   0.4155          -     -
HXACAN_dfA5291_A5291    0           9.2         450   0.4284        442   0.4129          -     -
HXACAN_dfA2029_A2029    0           10          451   0.4285        440   0.4120          -     -
HXACAN_dfA3040_A3040    0           7.4         452   0.4288        447   0.4137          -     -
HXACAN_dfA9421_A9421    0           10.6        453   0.4298        488   0.4380          -     -
HXACAN_dfA3577_A3577    0           12.8        454   0.4299        452   0.4159          -     -
HXACAN_dfA5887_A5887    0           14.4        455   0.4300        439   0.4104          -     -
HXACAN_dfA4976_A4976    0           9.5         456   0.4309        453   0.4162          69    0.6483
HXACAN_dfA5351_A5351    0           10.5        457   0.4313        459   0.4211          -     -
HXACAN_dfA5866_A5866    0           14.9        458   0.4313        457   0.4189          -     -
HXACAN_dfA8262_A8262    0           13.5        459   0.4322        475   0.4329          -     -
HXACAN_dfA19020_A19020  0           13.8        460   0.4324        469   0.4294          66    0.6151
HXACAN_dfA7051_A7051    0           7.1         461   0.4326        464   0.4253          61    0.5869
HXACAN_dfA11014_A11014  0           15          462   0.4340        458   0.4195          -     -
HXACAN_dfA4615_A4615    0           8.8         463   0.4341        468   0.4293          -     -
HXACAN_dfA3996_A3996    0           6.6         464   0.4352        463   0.4241          -     -
HXACAN_dfA11866_A11866  0           9.9         465   0.4357        467   0.4286          17    0.4237
HXACAN_dfA7923_A7923    0           15          466   0.4360        465   0.4256          -     -
HXACAN_dfA20819_A20819  0           9.7         467   0.4362        455   0.4177          -     -
HXACAN_dfA7011_A7011    0           13.4        468   0.4374        470   0.4295          -     -
HXACAN_dfA27149_A27149  0           5.7         469   0.4379        461   0.4235          -     -
HXACAN_dfA3990_A3990    0           11.7        470   0.4383        460   0.4217          -     -
HXACAN_dfA12796_A12796  0           10.7        471   0.4386        477   0.4336          -     -
HXACAN_dfA1936_A1936    0           11.7        472   0.4398        466   0.4256          -     -
HXACAN_dfA17220_A17220  0           14.5        473   0.4422        471   0.4304          -     -
HXACAN_dfA6496_A6496    0           10.6        474   0.4426        478   0.4340          -     -
HXACAN_dfA3528_A3528    0           10.7        475   0.4431        462   0.4239          -     -
HXACAN_dfA6121_A6121    0           9.4         476   0.4432        490   0.4391          -     -
HXACAN_dfA4712_A4712    0           9.5         477   0.4436        489   0.4390          -     -
HXACAN_dfA13752_A13752  0           10.8        478   0.4438        474   0.4323          -     -
HXACAN_dfA20958_A20958  0           14.5        479   0.4442        482   0.4356          -     -
HXACAN_dfA2393_A2393    0           6.3         480   0.4444        483   0.4362          -     -
HXACAN_dfA13845_A13845  0           9.5         481   0.4444        473   0.4323          -     -
HXACAN_dfA1916_A1916    0           8.6         482   0.4451        472   0.4312          -     -
HXACAN_dfA733_A733      0           7.4         483   0.4453        480   0.4351          -     -
HXACAN_dfA11068_A11068  0           13.6        484   0.4472        481   0.4352          -     -
HXACAN_dfA17292_A17292  0           6           485   0.4477        476   0.4333          37    0.4967
HXACAN_dfA5359_A5359    0           9.3         486   0.4479        494   0.4440          -     -
HXACAN_dfA3952_A3952    0           13.2        487   0.4481        486   0.4368          -     -
HXACAN_dfA4709_A4709    0           10.2        488   0.4491        509   0.4531          -     -
HXACAN_dfA3252_A3252    0           8.3         489   0.4499        496   0.4447          -     -
HXACAN_dfA4093_A4093    0           11.4        490   0.4511        484   0.4365          28    0.4761
HXACAN_dfA5135_A5135    0           7.3         491   0.4513        491   0.4410          -     -
HXACAN_dfA8783_A8783    0           11.8        492   0.4530        497   0.4448          -     -
HXACAN_dfA3249_A3249    0           14.1        493   0.4534        479   0.4350          -     -
HXACAN_dfA9137_A9137    0           13.4        494   0.4536        498   0.4449          -     -
HXACAN_dfA3849_A3849    0           12.1        495   0.4540        499   0.4460          39    0.4994
HXACAN_dfA8556_A8556    0           10.7        496   0.4547        506   0.4504          -     -
HXACAN_dfA2510_A2510    0           8.7         497   0.4549        487   0.4374          -     -
HXACAN_dfA9113_A9113    0           8.7         498   0.4557        493   0.4423          10    0.3782
HXACAN_dfA4830_A4830    0           11          499   0.4571        492   0.4414          41    0.5205
HXACAN_dfA1976_A1976    0           9           500   0.4572        485   0.4367          -     -
HXACAN_dfA3309_A3309    0           6.8         501   0.4589        501   0.4472          -     -
HXACAN_dfA3361_A3361    0           9.3         502   0.4591        504   0.4491          -     -
HXACAN_dfA10870_A10870  0           14.6        503   0.4616        505   0.4503          -     -
HXACAN_dfA4017_A4017    0           10.4        504   0.4622        507   0.4507          -     -
HXACAN_dfA6338_A6338    0           14.7        505   0.4622        500   0.4462          57    0.5763
HXACAN_dfA5728_A5728    0           12.6        506   0.4623        503   0.4483          -     -
HXACAN_dfA2482_A2482    0           13.9        507   0.4632        511   0.4545          -     -
HXACAN_dfA10717_A10717  0           13.2        508   0.4637        495   0.4445          -     -
HXACAN_dfA2356_A2356    0           10.7        509   0.4639        510   0.4534          -     -
HXACAN_dfA18311_A18311  0           13.7        510   0.4641        524   0.4690          -     -
HXACAN_dfA2255_A2255    0           10.1        511   0.4655        516   0.4614          -     -
HXACAN_dfA17430_A17430  0           11.8        512   0.4681        512   0.4564          -     -
HXACAN_dfA10530_A10530  0           10.2        513   0.4684        508   0.4510          -     -
HXACAN_dfA2776_A2776    0           9.7         514   0.4685        521   0.4662          -     -
HXACAN_dfA8479_A8479    0           14.7        515   0.4687        502   0.4479          68    0.6212
HXACAN_dfA12415_A12415  0           10.1        516   0.4692        513   0.4579          -     -
HXACAN_dfA2988_A2988    0           11          517   0.4712        517   0.4617          -     -
HXACAN_dfA14180_A14180  0           14.3        518   0.4749        514   0.4584          -     -
HXACAN_dfA870_A870      0           8.5         519   0.4751        518   0.4621          -     -
HXACAN_dfA17318_A17318  0           9.6         520   0.4753        529   0.4726          -     -
HXACAN_dfA6186_A6186    0           8.9         521   0.4760        515   0.4597          -     -
HXACAN_dfA14953_A14953  0           8.2         522   0.4779        519   0.4640          -     -
HXACAN_dfA10943_A10943  0           4.4         523   0.4806        522   0.4688          -     -
HXACAN_dfA8629_A8629    0           13.3        524   0.4810        520   0.4658          -     -
HXACAN_dfA2314_A2314    0           8.1         525   0.4825        527   0.4699          49    0.5484
HXACAN_dfA847_A847      0           7.8         526   0.4830        526   0.4696          42    0.5236
HXACAN_dfA3487_A3487    0           14          527   0.4843        535   0.4774          -     -
HXACAN_dfA416_A416      0           7.1         528   0.4843        525   0.4691          48    0.5480
HXACAN_dfA14701_A14701  0           14.2        529   0.4850        531   0.4762          -     -
HXACAN_dfA10318_A10318  0           12.8        530   0.4850        523   0.4688          -     -
HXACAN_dfA3548_A3548    0           11.6        531   0.4863        528   0.4712          -     -
HXACAN_dfA8297_A8297    0           13          532   0.4878        530   0.4742          -     -
HXACAN_dfA1120_A1120    0           9.1         533   0.4884        536   0.4784          -     -
HXACAN_dfA11097_A11097  0           14.1        534   0.4909        534   0.4772          -     -
HXACAN_dfA4697_A4697    0           9.3         535   0.4914        532   0.4763          -     -
HXACAN_dfA13132_A13132  0           13.8        536   0.4918        537   0.4806          -     -
HXACAN_dfA2861_A2861    0           12.7        537   0.4921        539   0.4814          -     -
HXACAN_dfA2092_A2092    1           7.5         538   0.4926        533   0.4769          -     -
HXACAN_dfA10841_A10841  0           8.4         539   0.4928        540   0.4836          51    0.5572
HXACAN_dfA23620_A23620  0           14.6        540   0.4931        538   0.4811          -     -
HXACAN_dfA12362_A12362  0           13.3        541   0.4932        541   0.4840          -     -
HXACAN_dfA25928_A25928  0           12          542   0.4947        545   0.4918          43    0.5247
HXACAN_dfA2869_A2869    0           11.6        543   0.4962        543   0.4858          -     -
HXACAN_dfA8844_A8844    0           12          544   0.4974        542   0.4841          -     -
HXACAN_dfA7152_A7152    0           10.1        545   0.5043        546   0.4928          -     -
HXACAN_dfA20001_A20001  0           8.7         546   0.5044        544   0.4883          -     -
HXACAN_dfA7651_A7651    0           15          547   0.5084        549   0.4992          -     -
HXACAN_dfA3270_A3270    0           7.9         548   0.5112        550   0.5002          -     -
HXACAN_dfA11582_A11582  0           14.7        549   0.5117        556   0.5154          -     -
HXACAN_dfA26696_A26696  0           12.8        550   0.5136        547   0.4965          -     -
HXACAN_dfA826_A826      0           8.5         551   0.5149        548   0.4972          -     -
HXACAN_dfA1200_A1200    0           8.1         552   0.5151        552   0.5069          -     -
HXACAN_dfA4489_A4489    0           8.6         553   0.5163        551   0.5038          -     -
HXACAN_dfA9109_A9109    0           10.9        554   0.5213        553   0.5078          -     -
HXACAN_dfA1099_A1099    0           9.1         555   0.5223        555   0.5145          -     -
HXACAN_dfA7915_A7915    0           8.4         556   0.5248        554   0.5131          -     -
HXACAN_dfA12754_A12754  0           13.3        557   0.5276        565   0.5263          -     -
HXACAN_dfA11788_A11788  0           11.8        558   0.5279        558   0.5163          62    0.5919
HXACAN_dfA11055_A11055  0           12.9        559   0.5313        573   0.5347          -     -
HXACAN_dfA21086_A21086  0           11.7        560   0.5316        560   0.5207          -     -
HXACAN_dfA1342_A1342    0           13.8        561   0.5318        564   0.5259          -     -
HXACAN_dfA23256_A23256  0           12.2        562   0.5319        567   0.5281          -     -
HXACAN_dfA8508_A8508    0           14.5        563   0.5325        557   0.5154          -     -
HXACAN_dfA20949_A20949  0           13          564   0.5335        559   0.5205          -     -
HXACAN_dfA14349_A14349  0           14.4        565   0.5339        575   0.5369          -     -
HXACAN_dfA4951_A4951    0           9           566   0.5375        571   0.5308          -     -
HXACAN_dfA12229_A12229  0           13.9        567   0.5381        568   0.5286          -     -
HXACAN_dfA5462_A5462    0           12.8        568   0.5382        562   0.5227          59    0.5826
HXACAN_dfA4564_A4564    0           10.1        569   0.5382        563   0.5248          -     -
HXACAN_dfA13173_A13173  0           9.1         570   0.5388        570   0.5306          -     -
HXACAN_dfA3589_A3589    0           10          571   0.5400        561   0.5224          -     -
HXACAN_dfA11471_A11471  0           12.4        572   0.5411        566   0.5275          -     -
HXACAN_dfA9578_A9578    0           12.5        573   0.5420        576   0.5376          -     -
HXACAN_dfA9967_A9967    0           12.9        574   0.5441        569   0.5296          -     -
HXACAN_dfA7902_A7902    0           12.7        575   0.5442        577   0.5377          -     -
HXACAN_dfA4545_A4545    0           9.6         576   0.5444        572   0.5308          -     -
HXACAN_dfA530_A530      0           7.9         577   0.5456        578   0.5401          19    0.4304
HXACAN_dfA13160_A13160  0           8.3         578   0.5468        580   0.5409          -     -
HXACAN_dfA5868_A5868    0           13.6        579   0.5472        574   0.5349          -     -
HXACAN_dfA14674_A14674  0           9.6         580   0.5498        583   0.5443          -     -
HXACAN_dfA12505_A12505  0           8.5         581   0.5508        579   0.5403          -     -
HXACAN_dfA1412_A1412    0           8.8         582   0.5536        581   0.5410          53    0.5638
HXACAN_dfA3375_A3375    0           8.6         583   0.5545        585   0.5486          -     -
HXACAN_dfA25959_A25959  0           12.9        584   0.5630        586   0.5508          -     -
HXACAN_dfA2467_A2467    0           8.2         585   0.5631        584   0.5473          -     -
HXACAN_dfA2159_A2159    0           10          586   0.5634        589   0.5521          -     -
HXACAN_dfA6455_A6455    0           13.9        587   0.5641        591   0.5568          -     -
HXACAN_dfA4860_A4860    0           8.5         588   0.5651        582   0.5439          -     -
HXACAN_dfA8206_A8206    0           11.7        589   0.5683        587   0.5516          -     -
HXACAN_dfA11819_A11819  0           14.8        590   0.5683        590   0.5556          -     -
HXACAN_dfA25337_A25337  0           10.8        591   0.5706        598   0.5662          -     -
HXACAN_dfA4733_A4733    0           11.5        592   0.5716        588   0.5519          -     -
HXACAN_dfE3_E3          1           2.6         593   0.5732        592   0.5574          -     -
HXACAN_dfA2842_A2842    0           10.6        594   0.5753        599   0.5676          -     -
HXACAN_dfA2661_A2661    0           9.9         595   0.5758        593   0.5585          -     -
HXACAN_dfA8552_A8552    0           7.4         596   0.5759        597   0.5662          -     -
HXACAN40                -           -           597   0.5764        596   0.5618          -     -
HXACAN_dfA7472_A7472    0           14.6        598   0.5766        595   0.5600          -     -
HXACAN_dfA8143_A8143    0           14.1        599   0.5766        600   0.5693          -     -
HXACAN_dfA2860_A2860    0           7.2         600   0.5795        594   0.5597          23    0.4559
HXACAN_dfA15668_A15668  0           14.8        601   0.5805        603   0.5775          -     -
HXACAN_dfA8301_A8301    0           8.4         602   0.5841        602   0.5757          -     -
HXACAN_dfA6433_A6433    1           7.7         603   0.5878        601   0.5716          -     -
HXACAN_dfA9499_A9499    0           8.8         604   0.5895        605   0.5811          -     -
HXACAN_dfA6443_A6443    0           11.1        605   0.5897        606   0.5824          -     -
HXACAN_dfA13568_A13568  0           14.8        606   0.5906        607   0.5832          -     -
HXACAN_dfA5244_A5244    0           11.3        607   0.5928        609   0.5880          -     -
HXACAN_dfA21905_A21905  0           13.3        608   0.5975        604   0.5809          70    0.6504
HXACAN_dfA1914_A1914    0           8.6         609   0.5979        608   0.5863          -     -
HXACAN_dfA22709_A22709  0           14.1        610   0.6016        610   0.5943          -     -
HXACAN_dfA668_A668      0           7.3         611   0.6022        611   0.5973          -     -
HXACAN_dfA1036_A1036    0           7.7         612   0.6064        614   0.6024          -     -
HXACAN_dfA3746_A3746    0           10.6        613   0.6088        612   0.5984          -     -
HXACAN_dfA7007_A7007    0           11.5        614   0.6118        613   0.6015          -     -
HXACAN_dfA5216_A5216    0           11          615   0.6147        615   0.6025          -     -
HXACAN_dfA24973_A24973  1           11          616   0.6175        616   0.6053          -     -
HXACAN_dfA5503_A5503    0           13.8        617   0.6253        617   0.6081          -     -
HXACAN_dfA12946_A12946  0           7.6         618   0.6271        618   0.6103          -     -
HXACAN_dfA9901_A9901    0           13.5        619   0.6278        621   0.6324          -     -
HXACAN_dfA2600_A2600    0           10.4        620   0.6292        620   0.6244          -     -
HXACAN_dfA11704_A11704  0           11.1        621   0.6297        619   0.6177          -     -
HXACAN_dfA1560_A1560    0           12          622   0.6554        623   0.6370          -     -
HXACAN_dfA11850_A11850  0           14.7        623   0.6558        622   0.6330          -     -
HXACAN_dfA241_A241      1           3.6         624   0.6620        624   0.6464          -     -
HXACAN_dfA9908_A9908    0           6           625   0.6709        625   0.6522          -     -
HXACAN_dfA2750_A2750    0           12          626   0.7216        626   0.7024          -     -
HXACAN_dfA671_A671      0           8.1         627   0.7260        627   0.7055          -     -
HXACAN33                -           -           628   0.7293        628   0.7139          -     -
HXACAN_dfA2286_A2286    0           12.2        629   0.7434        629   0.7247          -     -
structure               duplicates  DH(kJ/mol)  rank  VC-xPWDF(3h)  rank  VC-xPWDF(2min)  rank  autoFIDEL
NIWFEE03                -           -           1     0.0114        1     0.0128          1     0.0601
NIWFEE_dfA44_A44        0           7.5         2     0.0220        2     0.0249          5     0.1255
NIWFEE_dfA149_A149      0           6.7         3     0.0241        3     0.0264          -     -
NIWFEE_dfA73_A73        0           0.5         4     0.0267        4     0.0293          -     -
NIWFEE_dfA39_A39        0           11.2        5     0.0347        6     0.0385          -     -
NIWFEE_dfA12_A12        0           8.6         6     0.0352        5     0.0377          3     0.0962
NIWFEE_dfA142_A142      3           3.6         7     0.0442        7     0.0457          -     -
NIWFEE_dfA319_A319      0           11.3        8     0.0754        8     0.0779          20    0.4986
NIWFEE_dfA37_A37        0           10.6        9     0.0810        9     0.0835          17    0.3728
NIWFEE_dfA35_A35        0           7.5         10    0.1029        10    0.1027          -     -
NIWFEE_dfA41_A41        1           8.2         11    0.1371        11    0.1361          -     -
NIWFEE_dfA7_A7          0           4.7         12    0.1459        12    0.1403          -     -
NIWFEE_dfA336_A336      0           8.4         13    0.1565        13    0.1531          -     -
NIWFEE_dfA133_A133      0           6.8         14    0.1726        16    0.1736          -     -
NIWFEE_dfA70_A70        0           7.9         15    0.1746        14    0.1715          -     -
NIWFEE_dfA22_A22        0           6.5         16    0.1776        15    0.1723          12    0.2373
NIWFEE_dfA151_A151      0           4           17    0.1796        17    0.1739          -     -
NIWFEE_dfA3_A3          0           0           18    0.1817        18    0.1758          -     -
NIWFEE_dfA14_A14        0           1.3         19    0.1934        19    0.1866          14    0.2625
NIWFEE_dfA1266_A1266    0           9.7         20    0.1952        20    0.1916          -     -
NIWFEE_dfA81_A81        0           9           21    0.1979        21    0.1925          7     0.1485
NIWFEE_dfA19_A19        0           1.9         22    0.2114        22    0.2057          -     -
NIWFEE_dfA92_A92        0           11.2        23    0.2142        24    0.2111          -     -
NIWFEE_dfA354_A354      0           9.6         24    0.2172        23    0.2108          -     -
NIWFEE_dfA295_A295      0           11.3        25    0.2184        25    0.2126          -     -
NIWFEE_dfA318_A318      0           12.6        26    0.2349        27    0.2299          -     -
NIWFEE_dfA177_A177      0           7.7         27    0.2355        26    0.2290          6     0.1428
NIWFEE_dfA88_A88        0           10.1        28    0.2390        28    0.2325          -     -
NIWFEE_dfA104_A104      0           7.6         29    0.2398        29    0.2331          8     0.1593
NIWFEE_dfA239_A239      0           7.9         30    0.2454        30    0.2391          18    0.4050
NIWFEE_dfA30_A30        0           8.3         31    0.2509        31    0.2454          -     -
NIWFEE_dfA275_A275      0           7.3         32    0.2564        32    0.2492          15    0.3080
NIWFEE_dfA137_A137      0           10          33    0.2610        33    0.2541          -     -
NIWFEE_dfA109_A109      0           9.5         34    0.2678        34    0.2622          -     -
NIWFEE_dfA205_A205      0           0.2         35    0.2680        35    0.2625          19    0.4529
NIWFEE_dfA1367_A1367    0           7.4         36    0.2706        36    0.2667          -     -
NIWFEE_dfA144_A144      0           7.6         37    0.2720        37    0.2670          -     -
NIWFEE_dfA1261_A1261    0           6.4         38    0.2736        39    0.2690          -     -
NIWFEE_dfA182_A182      0           10.7        39    0.2766        40    0.2725          -     -
NIWFEE_dfA1_A1          1           4.3         40    0.2788        38    0.2686          11    0.2303
NIWFEE_dfA57_A57        0           11.5        41    0.2901        41    0.2795          -     -
NIWFEE_dfA95_A95        0           9.2         42    0.3003        42    0.2963          -     -
NIWFEE_dfA67_A67        0           5.9         43    0.3105        43    0.3025          -     -
NIWFEE_dfA227_A227      0           12.6        44    0.3109        44    0.3048          -     -
NIWFEE_dfA651_A651      0           13.2        45    0.3215        45    0.3159          -     -
NIWFEE_dfA199_A199      0           6.8         46    0.3548        46    0.3466          4     0.1049
NIWFEE_dfA16_A16        0           4.2         47    0.3698        47    0.3609          -     -
NIWFEE_dfA584_A584      0           6           48    0.3703        48    0.3622          -     -
NIWFEE_dfA25_A25        0           3.8         49    0.3719        49    0.3640          -     -
NIWFEE_dfA129_A129      0           6.9         50    0.3764        50    0.3687          -     -
NIWFEE_dfA132_A132      0           14          51    0.3795        51    0.3707          -     -
NIWFEE_dfA155_A155      0           9.9         52    0.4136        52    0.3964          -     -
NIWFEE_dfA347_A347      0           9.4         53    0.4144        53    0.4053          -     -
NIWFEE_dfA54_A54        0           7.3         54    0.4162        54    0.4083          -     -
NIWFEE_dfA102_A102      0           5.6         55    0.4167        55    0.4087          10    0.2201
NIWFEE_dfA200_A200      0           12.3        56    0.4314        56    0.4213          -     -
NIWFEE_dfA80_A80        0           4.3         57    0.4338        57    0.4252          2     0.0942
NIWFEE_dfA139_A139      0           7.2         58    0.4383        58    0.4299          -     -
NIWFEE_dfA5_A5          0           8           59    0.4406        59    0.4305          9     0.1780
NIWFEE_dfA51_A51        0           6.9         60    0.4579        61    0.4498          -     -
NIWFEE_dfA218_A218      0           11          61    0.4585        60    0.4486          -     -
NIWFEE_dfA219_A219      0           7.3         62    0.4639        62    0.4514          16    0.3668
NIWFEE_dfA1759_A1759    0           6.7         63    0.4700        63    0.4615          -     -
NIWFEE_dfA596_A596      0           11.9        64    0.4758        64    0.4666          -     -
NIWFEE_dfA43_A43        0           11.2        65    0.4976        65    0.4855          -     -
NIWFEE_dfA3039_A3039    0           8.3         66    0.5060        66    0.4936          -     -
NIWFEE_dfA72_A72        0           12.6        67    0.5068        67    0.4952          -     -
NIWFEE_dfA247_A247      0           12.5        68    0.5091        68    0.4996          21    0.6543
NIWFEE_dfA119_A119      0           12.9        69    0.5352        69    0.5237          -     -
NIWFEE_dfA126_A126      0           11          70    0.5390        70    0.5266          -     -
NIWFEE_dfA98_A98        0           11          71    0.5633        71    0.5507          -     -
NIWFEE_dfA48_A48        0           9.7         72    0.5824        72    0.5696          -     -
NIWFEE_dfA112_A112      0           11.4        73    0.5913        73    0.5788          -     -
NIWFEE_dfA56_A56        0           8.8         74    0.5949        74    0.5819          -     -
NIWFEE_dfA213_A213      0           11.1        75    0.6127        75    0.5940          -     -
NIWFEE_dfA451_A451      0           5.8         76    0.8406        76    0.8233          13    0.2551
NIWFEE_dfA120_A120      0           5.8         77    0.8713        77    0.8552          -     -
NIWFEE_dfA172_A172      0           6.4         78    0.8827        78    0.8693          -     -
NIWFEE_dfA250_A250      0           11.8        79    0.8843        79    0.8709          -     -
NIWFEE_dfA361_A361      0           9.6         80    0.9000        80    0.8863          -     -
structure               duplicates  DH(kJ/mol)  rank  VC-xPWDF(3h)  rank  VC-xPWDF(2min)  rank  autoFIDEL
PROGST12                -           -           1     0.0416        1     0.0447          -     -
PROGST10                -           -           2     0.0428        2     0.0463          1     0.0895
PROGST_m65_aq46         0           9.8         3     0.0490        3     0.0528          2     0.0918
PROGST_m65_ak98         0           13.7        4     0.1116        4     0.1128          -     -
PROGST_opt_ca33         0           7           5     0.1122        5     0.1143          13    0.3751
PROGST_opt_dd55         0           9.8         6     0.1174        6     0.1151          -     -
PROGST_m110_ca2         0           9.8         7     0.1183        8     0.1209          -     -
PROGST_opt_ca84         0           9.6         8     0.1184        7     0.1194          -     -
PROGST_opt_am6          0           10.8        9     0.1243        9     0.1230          -     -
PROGST_m190_ca81        0           12.6        10    0.1272        10    0.1284          -     -
PROGST_opt_ab96         0           14.2        11    0.1273        11    0.1312          -     -
PROGST_m190_ak10        0           12.7        12    0.1373        12    0.1362          -     -
PROGST_opt_av5          0           13.4        13    0.1391        13    0.1375          -     -
PROGST_opt_ab50         0           13.4        14    0.1430        15    0.1455          -     -
PROGST_m80_aq13         0           13          15    0.1436        14    0.1428          16    0.4232
PROGST_m80_ca6          0           11.8        16    0.1470        17    0.1473          -     -
PROGST_opt_ab97         0           8.4         17    0.1490        16    0.1464          -     -
PROGST_opt_ab36         0           7.7         18    0.1491        18    0.1508          -     -
PROGST_opt_ak50         0           13.5        19    0.1518        19    0.1517          11    0.3521
PROGST_opt_ab114        0           9.4         20    0.1541        20    0.1521          -     -
PROGST_m80_ab115        0           14.1        21    0.1566        23    0.1593          -     -
PROGST_m190_ca6         0           8.2         22    0.1571        21    0.1575          -     -
PROGST_opt_ca9          0           7.6         23    0.1580        22    0.1589          -     -
PROGST_m190_ab122       0           13.5        24    0.1626        24    0.1654          -     -
PROGST_m190_ab89        0           12.8        25    0.1689        25    0.1660          24    0.5042
PROGST_opt_ab111        0           12.1        26    0.1723        27    0.1767          -     -
PROGST_opt_ab108        0           11.2        27    0.1745        26    0.1761          27    0.6123
PROGST_m190_ca55        0           13.7        28    0.1775        29    0.1784          -     -
PROGST_m65_am44         0           11.6        29    0.1786        28    0.1769          6     0.2677
PROGST_opt_am2          0           13.9        30    0.1787        31    0.1822          -     -
PROGST_m65_ca10         0           9.2         31    0.1805        30    0.1815          5     0.2544
PROGST_opt_fa44         0           14.7        32    0.1850        32    0.1842          20    0.4484
PROGST_m190_ak12        0           9.6         33    0.1876        34    0.1897          -     -
PROGST_m65_ak70         0           10.1        34    0.1878        33    0.1879          -     -
PROGST_opt_cc95         0           14.3        35    0.1905        39    0.1940          -     -
PROGST_opt_ab94         0           9.9         36    0.1907        38    0.1938          -     -
PROGST_opt_ca123        0           13          37    0.1913        36    0.1924          -     -
PROGST_opt_de16         0           14          38    0.1929        40    0.1942          -     -
PROGST_opt_ab60         0           14.2        39    0.1935        37    0.1930          -     -
PROGST_m190_dd92        0           14.5        40    0.1941        35    0.1910          -     -
PROGST_opt_ab123        0           13.3        41    0.1997        41    0.2033          -     -
PROGST_opt_am58         0           14.9        42    0.2053        43    0.2057          -     -
PROGST_m65_am2          0           4.6         43    0.2071        42    0.2045          -     -
PROGST_m80_ca35         0           13.1        44    0.2081        44    0.2106          -     -
PROGST_opt_ca120        0           10.8        45    0.2083        45    0.2111          -     -
PROGST_m65_ai3          0           10.9        46    0.2148        46    0.2128          25    0.5861
PROGST_m190_ca71        0           6.4         47    0.2164        47    0.2140          -     -
PROGST_m190_am8         0           13.9        48    0.2218        48    0.2185          -     -
PROGST_opt_ca76         0           7.3         49    0.2228        50    0.2233          -     -
PROGST_opt_am4          0           13.3        50    0.2258        53    0.2254          -     -
PROGST_opt_am69         0           13          51    0.2263        52    0.2250          -     -
PROGST_m190_aq60        0           13.8        52    0.2265        49    0.2233          14    0.3788
PROGST_opt_dd2          0           7.9         53    0.2299        54    0.2257          -     -
PROGST_opt_ab56         0           14.5        54    0.2302        57    0.2298          -     -
PROGST_m80_ak24         0           10.6        55    0.2302        55    0.2284          23    0.4620
PROGST_opt_ai41         0           13.6        56    0.2317        51    0.2241          -     -
PROGST_opt_fc41         0           13.6        57    0.2322        56    0.2295          -     -
PROGST_opt_aq29         0           14.4        58    0.2346        58    0.2362          -     -
PROGST_opt_dd32         0           11.4        59    0.2417        59    0.2366          8     0.3143
PROGST_m65_dc11         0           9.3         60    0.2460        60    0.2444          -     -
PROGST_m80_ca97         0           14.2        61    0.2467        61    0.2516          -     -
PROGST_opt_am65         0           13.3        62    0.2525        62    0.2525          -     -
PROGST_opt_ca50         0           6.5         63    0.2542        63    0.2536          -     -
PROGST_opt_ca125        0           7           64    0.2574        64    0.2582          -     -
PROGST_m80_ab54         0           11.6        65    0.2595        68    0.2626          -     -
PROGST_opt_am5          0           10.2        66    0.2623        65    0.2589          -     -
PROGST_m190_ca61        0           13.2        67    0.2629        66    0.2604          -     -
PROGST_opt_av1          0           7           68    0.2638        67    0.2615          -     -
PROGST_opt_aq38         0           12.5        69    0.2665        69    0.2629          -     -
PROGST_opt_ai5          0           14.3        70    0.2680        71    0.2678          -     -
PROGST_opt_ca25         0           10.2        71    0.2703        72    0.2694          -     -
PROGST_m80_az3          0           11.3        72    0.2703        70    0.2661          -     -
PROGST_opt_ak14         0           13.5        73    0.2706        73    0.2705          -     -
PROGST_opt_ab78         0           11.5        74    0.2715        74    0.2749          -     -
PROGST_opt_ca95         0           8.2         75    0.2734        75    0.2751          -     -
PROGST_m65_fa73         0           11.2        76    0.2754        76    0.2755          -     -
PROGST_opt_de56         0           3           77    0.2794        77    0.2788          -     -
PROGST_opt_aq104        0           14.6        78    0.2907        78    0.2881          -     -
PROGST_opt_cb92         0           11.9        79    0.2939        84    0.2958          -     -
PROGST_opt_fa1          0           9.5         80    0.2951        81    0.2929          -     -
PROGST_m190_fc67        0           10.3        81    0.2957        80    0.2891          -     -
PROGST_m80_fa44         0           11.9        82    0.2965        82    0.2941          10    0.3432
PROGST_m190_de6         0           11          83    0.2971        79    0.2889          -     -
PROGST_opt_ca21         0           12.3        84    0.2975        86    0.3020          -     -
PROGST_opt_al1          0           13          85    0.3015        85    0.2962          -     -
PROGST_m80_ai109        0           12.2        86    0.3017        83    0.2943          7     0.2993
PROGST_m110_fc18        0           13.9        87    0.3044        87    0.3028          -     -
PROGST_m65_ca14         0           13.7        88    0.3132        88    0.3129          -     -
PROGST_opt_ak42         0           14.9        89    0.3142        89    0.3155          22    0.4608
PROGST_m65_am26         0           13          90    0.3241        91    0.3227          -     -
PROGST_m80_fc44         0           14.4        91    0.3244        92    0.3242          17    0.4254
PROGST_opt_fc9          0           15          92    0.3245        90    0.3225          -     -
PROGST_opt_aq94         0           8.4         93    0.3272        93    0.3281          -     -
PROGST_m65_fc90         0           7.6         94    0.3295        94    0.3282          -     -
PROGST_opt_ca42         0           13.3        95    0.3389        95    0.3333          -     -
PROGST_opt_ab112        0           14.3        96    0.3390        96    0.3337          4     0.2480
PROGST_opt_bd1          0           12          97    0.3394        100   0.3389          -     -
PROGST_opt_al80         0           13.6        98    0.3396        98    0.3361          -     -
PROGST_opt_ab35         0           11.3        99    0.3397        97    0.3354          -     -
PROGST_opt_de93         0           13.2        100   0.3422        99    0.3378          15    0.3864
PROGST13                -           -           101   0.3426        101   0.3434          -     -
PROGST_m190_ak5         0           14.1        102   0.3468        102   0.3459          -     -
PROGST_m80_ak4          0           14.6        103   0.3484        103   0.3480          -     -
PROGST_opt_ab104        0           12.9        104   0.3568        105   0.3529          -     -
PROGST_opt_fa87         0           9.8         105   0.3584        104   0.3519          -     -
PROGST_m65_ab49         0           11.4        106   0.3593        107   0.3602          -     -
PROGST_m110_fc11        0           12.8        107   0.3626        106   0.3579          -     -
PROGST_m190_am96        0           14.6        108   0.3771        108   0.3721          -     -
PROGST_opt_ak101        0           12.9        109   0.3816        109   0.3783          3     0.2440
PROGST_m65_ak49         0           12.8        110   0.3831        110   0.3802          -     -
PROGST_opt_ai42         0           13.5        111   0.3871        111   0.3848          18    0.4360
PROGST_opt_ak4          0           14.3        112   0.3949        112   0.3892          -     -
PROGST_m65_fc88         0           13.9        113   0.3954        113   0.3899          21    0.4494
PROGST_opt_fc29         0           11.9        114   0.3969        115   0.3972          -     -
PROGST_opt_ai6          0           12          115   0.3972        114   0.3936          -     -
PROGST_m190_ak1         0           12.5        116   0.3988        117   0.3994          -     -
PROGST_m80_ak23         0           14.7        117   0.3998        116   0.3991          -     -
PROGST_m80_ak121        0           14.1        118   0.4029        118   0.4010          -     -
PROGST_m65_ak42         0           10.1        119   0.4093        119   0.4090          -     -
PROGST_opt_cb47         0           10.8        120   0.4140        120   0.4094          -     -
PROGST_opt_ak9          0           12          121   0.4151        121   0.4127          -     -
PROGST_opt_fa39         0           9.5         122   0.4157        122   0.4129          -     -
PROGST_opt_ak1          0           1.5         123   0.4264        123   0.4238          -     -
PROGST_m110_fc29        0           13.7        124   0.4265        125   0.4257          -     -
PROGST_opt_ab15         0           9.5         125   0.4293        124   0.4242          9     0.3147
PROGST_opt_ab101        0           14          126   0.4401        126   0.4352          -     -
PROGST_m110_ak100       0           12.5        127   0.4522        127   0.4507          -     -
PROGST_m80_ak119        0           11.1        128   0.4575        128   0.4557          -     -
PROGST_opt_cc42         0           14          129   0.4584        129   0.4595          -     -
PROGST_opt_ak16         0           0           130   0.4650        131   0.4630          -     -
PROGST_opt_fa3          0           11.8        131   0.4656        130   0.4610          19    0.4472
PROGST_opt_ak113        0           5.1         132   0.4662        132   0.4638          -     -
PROGST_opt_ab79         0           13.1        133   0.4678        133   0.4650          -     -
PROGST_opt_fc3          0           12.8        134   0.4793        134   0.4716          -     -
PROGST_m80_ak13         0           12.6        135   0.4885        135   0.4865          -     -
PROGST_m110_fc47        0           14          136   0.4971        136   0.4950          -     -
PROGST_opt_fc52         0           14.3        137   0.5085        137   0.5090          -     -
PROGST_opt_ab116        0           12.3        138   0.5160        138   0.5111          -     -
PROGST_opt_fc31         0           14.7        139   0.5180        139   0.5152          26    0.5884
PROGST_opt_au2          0           13.5        140   0.5222        140   0.5171          -     -
PROGST_m65_ca120        0           7.8         141   0.5247        141   0.5216          12    0.3741
PROGST_opt_fc8          0           14.2        142   0.5343        142   0.5304          -     -
PROGST_opt_fa64         0           10.8        143   0.5412        143   0.5367          -     -
PROGST_m110_cb6         0           13.8        144   0.5461        144   0.5486          -     -
PROGST_opt_cc121        0           11.7        145   0.5465        145   0.5492          -     -
PROGST_m110_ak36        0           14.8        146   0.5804        147   0.5776          -     -
PROGST_opt_dc51         0           14.5        147   0.5821        146   0.5760          -     -
PROGST_opt_cc11         0           14.1        148   0.5891        148   0.5814          -     -
PROGST_opt_cb48         0           10.4        149   0.5951        149   0.5910          -     -
PROGST_opt_cb25         0           9.6         150   0.6031        150   0.6001          -     -
PROGST_opt_ai62         0           7.2         151   0.6545        151   0.6502          -     -
PROGST_m65_ak3          0           11          152   0.6580        152   0.6537          -     -
structure               duplicates  DH(kJ/mol)  rank  VC-xPWDF(3h)  rank  VC-xPWDF(2min)  rank  autoFIDEL
TEPNIT04                -           -           1     0.0326        1     0.0335          1     0.0934
TEPNIT14                -           -           2     0.0330        2     0.0339          -     -
TEPNIT_opt_ca99         8           0           3     0.0366        3     0.0372          21    0.4462
TEPNIT_opt_am133        0           1.4         4     0.1165        4     0.1184          -     -
TEPNIT_opt_bf110        0           19.6        5     0.1261        5     0.1213          -     -
TEPNIT_opt_aa88         0           0.8         6     0.1418        6     0.1441          3     0.2614
TEPNIT_opt_ab127        0           0.8         7     0.1426        8     0.1449          2     0.1849
TEPNIT_opt_ca121        0           0.6         8     0.1436        9     0.1459          11    0.3229
TEPNIT_opt_da10         3           10.2        9     0.1465        7     0.1445          -     -
TEPNIT_opt_db20         0           0.8         10    0.1750        10    0.1710          5     0.2783
TEPNIT_opt_ak55         3           1.3         11    0.1920        12    0.1912          -     -
TEPNIT_opt_db41         0           4.4         12    0.1935        11    0.1899          -     -
TEPNIT_opt_av67         0           1.5         13    0.2000        14    0.1997          -     -
TEPNIT_opt_am100        0           8.1         14    0.2011        13    0.1989          -     -
TEPNIT_opt_da41         0           5.5         15    0.2525        15    0.2486          12    0.3384
TEPNIT_opt_az131        0           13.8        16    0.2590        16    0.2517          -     -
TEPNIT_opt_ce4          0           9           17    0.2697        17    0.2700          -     -
TEPNIT_opt_da58         1           6.3         18    0.2800        19    0.2758          -     -
TEPNIT_opt_bh86         0           19.6        19    0.2810        20    0.2783          -     -
TEPNIT_opt_bf97         0           7           20    0.2846        18    0.2745          -     -
TEPNIT_opt_ai59         1           2           21    0.2895        21    0.2841          4     0.2691
TEPNIT_opt_da28         3           4.6         22    0.2896        24    0.2900          -     -
TEPNIT_opt_da73         0           7.5         23    0.2911        23    0.2867          27    0.6377
TEPNIT_opt_am152        3           8           24    0.2915        22    0.2846          -     -
TEPNIT_opt_ak126        0           9.4         25    0.3133        25    0.3073          -     -
TEPNIT_opt_aq110        0           10.6        26    0.3282        26    0.3174          -     -
TEPNIT_opt_aq105        5           1.4         27    0.3307        27    0.3238          -     -
TEPNIT_opt_bd88         0           6.8         28    0.3394        29    0.3381          -     -
TEPNIT_opt_az102        0           4.4         29    0.3397        28    0.3362          -     -
TEPNIT_opt_aq142        0           11.5        30    0.3516        30    0.3451          -     -
TEPNIT_opt_av30         0           3.5         31    0.3562        31    0.3497          10    0.3098
TEPNIT_opt_bd53         0           12.6        32    0.3601        32    0.3568          -     -
TEPNIT_opt_am126        0           5.8         33    0.3681        33    0.3618          26    0.4913
TEPNIT_opt_al48         0           2.9         34    0.3758        34    0.3699          7     0.2827
TEPNIT_opt_af47         0           2.8         35    0.3800        35    0.3758          19    0.4254
TEPNIT_opt_au50         0           6.2         36    0.3872        36    0.3798          -     -
TEPNIT_opt_ai128        0           2.3         37    0.3896        37    0.3830          20    0.4435
TEPNIT_opt_ad74         1           4.8         38    0.4063        38    0.3967          28    0.6572
TEPNIT_opt_cc80         0           4.3         39    0.4066        39    0.3969          -     -
TEPNIT_opt_db32         0           3.4         40    0.4145        41    0.4071          18    0.4253
TEPNIT_opt_au118        1           4.1         41    0.4162        40    0.4066          13    0.3483
TEPNIT_opt_ba61         0           2.2         42    0.4215        42    0.4147          -     -
TEPNIT06                -           -           43    0.4339        44    0.4256          -     -
TEPNIT_opt_af30         0           2.7         44    0.4362        45    0.4300          -     -
TEPNIT_opt_aq126        0           16.3        45    0.4364        43    0.4244          -     -
TEPNIT_opt_au111        0           10.9        46    0.4405        46    0.4312          17    0.4132
TEPNIT_opt_au19         0           2.1         47    0.4576        50    0.4545          -     -
TEPNIT_opt_am97         0           9.3         48    0.4603        47    0.4504          -     -
TEPNIT_opt_ak38         0           2.8         49    0.4612        48    0.4522          22    0.4597
TEPNIT_opt_ay126        0           6.8         50    0.4616        49    0.4526          -     -
TEPNIT_opt_ah34         2           8.6         51    0.4675        51    0.4606          -     -
TEPNIT_opt_al95         0           3.2         52    0.4737        52    0.4651          -     -
TEPNIT_opt_ay100        0           3.3         53    0.4832        53    0.4735          29    0.6767
TEPNIT_opt_av96         4           1.4         54    0.4858        54    0.4810          -     -
TEPNIT_opt_aq116        0           15.4        55    0.4972        55    0.4852          -     -
TEPNIT_opt_dc32         0           2.4         56    0.4989        56    0.4891          6     0.2802
TEPNIT_opt_ah31         1           8.7         57    0.5001        57    0.4932          -     -
TEPNIT_opt_ay84         0           3.6         58    0.5079        58    0.4950          14    0.3506
TEPNIT_opt_dc10         0           0.6         59    0.5138        60    0.5044          8     0.3060
TEPNIT_opt_au40         2           1.6         60    0.5149        61    0.5121          -     -
TEPNIT_opt_aq33         0           19.1        61    0.5172        59    0.5029          -     -
TEPNIT_opt_az62         3           1.9         62    0.5470        62    0.5333          15    0.3584
TEPNIT_opt_ay129        0           12.6        63    0.5483        63    0.5370          -     -
TEPNIT_opt_ah53         0           6.8         64    0.5537        64    0.5432          -     -
TEPNIT_opt_am15         0           7.3         65    0.5725        66    0.5592          -     -
TEPNIT_opt_ay152        0           7.3         66    0.5731        65    0.5584          -     -
TEPNIT_opt_cc83         0           19.4        67    0.5848        67    0.5731          -     -
TEPNIT_opt_cd146        0           8.4         68    0.5909        69    0.5834          -     -
TEPNIT_opt_ay35         1           8.6         69    0.5909        68    0.5822          -     -
TEPNIT_opt_am39         0           18.8        70    0.5980        70    0.5834          -     -
TEPNIT_opt_ad27         1           3.2         71    0.6153        71    0.6045          -     -
TEPNIT_opt_aj87         0           8.1         72    0.6206        73    0.6177          -     -
TEPNIT_opt_aj89         0           8.4         73    0.6210        74    0.6180          -     -
TEPNIT_opt_ay108        0           13.1        74    0.6232        72    0.6139          -     -
TEPNIT_opt_aj21         1           8           75    0.6276        76    0.6247          -     -
TEPNIT_opt_ay10         4           8.9         76    0.6284        75    0.6222          -     -
TEPNIT_opt_au10         5           9.1         77    0.6329        77    0.6273          -     -
TEPNIT_opt_au88         0           12.9        78    0.6634        78    0.6501          -     -
TEPNIT_opt_bd37         0           5.1         79    0.6771        81    0.6671          -     -
TEPNIT_opt_cb111        0           15.2        80    0.6779        79    0.6652          25    0.4808
TEPNIT_opt_aw19         0           3.1         81    0.6785        80    0.6671          23    0.4654
TEPNIT_opt_ak146        0           14          82    0.6810        83    0.6752          -     -
TEPNIT_opt_cc9          0           18.1        83    0.6855        82    0.6746          -     -
TEPNIT_opt_cd106        3           7.7         84    0.6873        84    0.6757          -     -
TEPNIT_opt_cb27         1           7.8         85    0.6882        85    0.6768          -     -
TEPNIT_opt_cb72         0           6.9         86    0.6926        86    0.6819          -     -
TEPNIT_opt_aw57         0           6.6         87    0.7028        87    0.6878          -     -
TEPNIT_opt_bh63         0           4.9         88    0.7055        88    0.6958          -     -
TEPNIT_opt_cc97         0           19.3        89    0.7240        89    0.7093          -     -
TEPNIT_opt_af40         1           8           90    0.7302        90    0.7250          -     -
TEPNIT_opt_am63         0           4           91    0.7510        91    0.7371          -     -
TEPNIT_opt_cd60         0           10          92    0.7555        93    0.7487          24    0.4791
TEPNIT_opt_cb130        0           9.9         93    0.7611        92    0.7445          -     -
TEPNIT_opt_aw24         2           10.8        94    0.7649        94    0.7523          -     -
TEPNIT_opt_ak127        0           9.4         95    0.7866        95    0.7755          9     0.3069
TEPNIT_opt_ak129        0           6.3         96    0.7879        96    0.7769          16    0.3865
TEPNIT_opt_cb123        1           8.9         97    0.7986        97    0.7813          -     -
structure               duplicates  DH(kJ/mol)  rank  VC-xPWDF(3h)  rank  VC-xPWDF(2min)  rank  autoFIDEL
URACIL                  -           -           1     0.0290        1     0.0382          1     0.1392
URACIL_opt_am7          0           1.2         2     0.0297        2     0.0391          -     -
URACIL_opt_am82         0           1.7         3     0.0358        3     0.0435          -     -
URACIL_opt_am72         0           3.2         4     0.0659        4     0.0739          -     -
URACIL_opt_aq92         0           5.5         5     0.0869        5     0.0896          -     -
URACIL_opt_ay85         0           8.8         6     0.0984        7     0.1011          -     -
URACIL_opt_am75         1           3.4         7     0.1001        8     0.1013          -     -
URACIL_opt_aw23         0           6.4         8     0.1018        9     0.1035          -     -
URACIL_opt_am103        0           5.5         9     0.1052        6     0.1000          -     -
URACIL_opt_aq5          0           3.7         10    0.1090        10    0.1088          -     -
URACIL_opt_av96         0           6.9         11    0.1112        11    0.1132          -     -
URACIL_opt_av62         0           4.6         12    0.1146        12    0.1138          -     -
URACIL_opt_av23         1           4.6         13    0.1154        13    0.1150          -     -
URACIL_opt_fa88         0           6.3         14    0.1177        15    0.1199          -     -
URACIL_opt_am100        0           0.1         15    0.1215        21    0.1264          8     0.3053
URACIL_opt_av85         0           7.1         16    0.1222        17    0.1204          -     -
URACIL_opt_av8          0           2.8         17    0.1232        19    0.1244          -     -
URACIL_opt_am36         0           0.5         18    0.1234        20    0.1246          -     -
URACIL_opt_am67         0           9           19    0.1256        18    0.1215          -     -
URACIL_opt_ap78         0           3.8         20    0.1256        16    0.1200          -     -
URACIL_opt_am1          0           7.4         21    0.1256        14    0.1197          -     -
URACIL_opt_ap38         0           2.1         22    0.1273        22    0.1272          -     -
URACIL_opt_ab40         0           1.1         23    0.1304        25    0.1393          -     -
URACIL_opt_dd16         0           1.2         24    0.1358        26    0.1404          -     -
URACIL_opt_av43         0           7.5         25    0.1372        23    0.1375          -     -
URACIL_opt_dc6          0           0.8         26    0.1421        29    0.1480          -     -
URACIL_opt_av7          0           7.7         27    0.1422        24    0.1382          -     -
URACIL_opt_af76         0           3           28    0.1448        31    0.1514          5     0.2977
URACIL_opt_ab72         0           0.6         29    0.1449        33    0.1532          -     -
URACIL_opt_ak27         0           7.8         30    0.1475        28    0.1467          -     -
URACIL_opt_ak9          0           8           31    0.1509        27    0.1450          -     -
URACIL_opt_al57         1           5.6         32    0.1524        30    0.1507          -     -
URACIL_opt_ai43         0           6.3         33    0.1534        32    0.1525          44    0.5007
URACIL_opt_av53         0           8.4         34    0.1539        34    0.1534          -     -
URACIL_opt_ad41         0           2.3         35    0.1570        35    0.1591          14    0.3679
URACIL_opt_aj1          0           4.7         36    0.1620        37    0.1621          -     -
URACIL_opt_am65         0           1.7         37    0.1661        40    0.1673          -     -
URACIL_opt_aq88         0           6.6         38    0.1664        38    0.1655          -     -
URACIL_opt_ar11         0           4.1         39    0.1671        36    0.1612          -     -
URACIL_opt_ai48         0           6.9         40    0.1708        41    0.1699          29    0.4091
URACIL_opt_av32         0           6.2         41    0.1724        42    0.1723          27    0.4068
URACIL_opt_av77         0           8.8         42    0.1736        39    0.1665          -     -
URACIL_opt_bj20         0           5.1         43    0.1750        44    0.1779          -     -
URACIL_opt_au19         0           2.5         44    0.1811        43    0.1729          47    0.5174
URACIL_opt_af4          0           8.3         45    0.1909        47    0.1899          22    0.3957
URACIL_opt_ai81         0           6.3         46    0.1916        46    0.1873          -     -
URACIL_opt_av63         0           9.4         47    0.1922        45    0.1864          -     -
URACIL_opt_db20         0           6.8         48    0.1933        53    0.1986          -     -
URACIL_opt_aq3          0           6.5         49    0.1956        51    0.1930          -     -
URACIL_opt_am28         0           3.3         50    0.1959        49    0.1901          -     -
URACIL_opt_cb64         0           2.2         51    0.1969        48    0.1900          -     -
URACIL_opt_au35         0           6.3         52    0.1972        50    0.1912          -     -
URACIL_opt_af45         0           5           53    0.1996        52    0.1963          -     -
URACIL_opt_af7          0           4.3         54    0.2028        54    0.2014          21    0.3956
URACIL_opt_ai61         0           6.5         55    0.2084        56    0.2081          -     -
URACIL_opt_db24         0           8.3         56    0.2114        55    0.2066          -     -
URACIL_opt_ak73         0           6.2         57    0.2177        57    0.2124          -     -
URACIL_opt_ai14         0           5.2         58    0.2194        58    0.2142          -     -
URACIL_opt_de31         0           6.9         59    0.2282        61    0.2227          -     -
URACIL_opt_db58         0           7           60    0.2301        62    0.2235          -     -
URACIL_opt_fc5          0           4.8         61    0.2303        60    0.2217          -     -
URACIL_opt_aq73         0           4.6         62    0.2326        59    0.2208          38    0.4509
URACIL_opt_fc35         0           4.8         63    0.2346        63    0.2249          -     -
URACIL_opt_bj4          0           5.6         64    0.2346        64    0.2264          -     -
URACIL_opt_de20         0           3.8         65    0.2351        65    0.2266          30    0.4136
URACIL_opt_bh51         0           6.1         66    0.2352        66    0.2288          -     -
URACIL_opt_cc78         0           9.7         67    0.2358        68    0.2365          33    0.4215
URACIL_opt_de67         0           5.1         68    0.2360        67    0.2301          39    0.4617
URACIL_opt_db50         0           6.7         69    0.2459        69    0.2379          -     -
URACIL_opt_dd4          0           5.3         70    0.2488        70    0.2393          -     -
URACIL_opt_ai89         0           7.2         71    0.2492        71    0.2429          -     -
URACIL_opt_aq9          0           5.4         72    0.2516        72    0.2437          -     -
URACIL_opt_de66         0           7.9         73    0.2524        75    0.2475          -     -
URACIL_opt_ad3          0           4.4         74    0.2527        73    0.2468          -     -
URACIL_opt_ak75         0           3           75    0.2571        74    0.2472          -     -
URACIL_opt_db56         0           8.4         76    0.2577        76    0.2487          -     -
URACIL_opt_av17         0           1.8         77    0.2598        77    0.2499          -     -
URACIL_opt_bd50         0           6.9         78    0.2623        79    0.2519          35    0.4316
URACIL_opt_az72         0           5.5         79    0.2630        80    0.2546          45    0.5086
URACIL_opt_ai41         0           3.2         80    0.2635        78    0.2512          -     -
URACIL_opt_aw34         0           7.4         81    0.2650        81    0.2570          -     -
URACIL_opt_fa50         0           2.6         82    0.2663        86    0.2701          18    0.3887
URACIL_opt_ay13         0           2.9         83    0.2706        82    0.2636          -     -
URACIL_opt_aj60         0           7.9         84    0.2724        84    0.2640          -     -
URACIL_opt_bb55         0           4.6         85    0.2758        83    0.2639          24    0.4023
URACIL_opt_ai94         0           8.5         86    0.2760        85    0.2663          -     -
URACIL_opt_aj49         0           6.9         87    0.2853        87    0.2703          -     -
URACIL_opt_cd81         0           3.7         88    0.2864        93    0.2834          -     -
URACIL_opt_az32         0           7.5         89    0.2881        88    0.2761          -     -
URACIL_opt_bd56         0           4.8         90    0.2886        91    0.2821          11    0.3554
URACIL_opt_de71         0           7           91    0.2895        89    0.2777          48    0.5181
URACIL_opt_de78         0           8.1         92    0.2915        92    0.2824          -     -
URACIL_opt_aj37         0           6.9         93    0.2972        90    0.2813          -     -
URACIL_opt_cd102        0           4           94    0.2973        99    0.2920          55    0.6004
URACIL_opt_al19         0           7.8         95    0.3009        95    0.2885          -     -
URACIL_opt_fc51         0           2.2         96    0.3011        98    0.2916          3     0.2858
URACIL_opt_bj91         0           5.9         97    0.3021        97    0.2901          -     -
URACIL_opt_al39         0           6.1         98    0.3022        96    0.2898          -     -
URACIL_opt_de39         0           4           99    0.3047        94    0.2862          -     -
URACIL_opt_fa83         0           6.2         100   0.3187        102   0.3117          -     -
URACIL_opt_au27         0           9.6         101   0.3191        100   0.3079          -     -
URACIL_opt_cc89         0           9           102   0.3200        103   0.3129          46    0.5117
URACIL_opt_ar70         0           4.1         103   0.3232        105   0.3194          -     -
URACIL_opt_cd66         0           6.8         104   0.3237        101   0.3088          -     -
URACIL_opt_bb20         0           6           105   0.3272        106   0.3199          -     -
URACIL_opt_au23         0           7.7         106   0.3283        107   0.3207          -     -
URACIL_opt_bf65         0           2.7         107   0.3295        104   0.3192          -     -
URACIL_opt_bb38         0           8.4         108   0.3297        109   0.3238          -     -
URACIL_opt_cb66         0           0.9         109   0.3307        108   0.3233          -     -
URACIL_opt_cc93         0           3.4         110   0.3415        111   0.3277          52    0.5483
URACIL_opt_bh30         0           9.5         111   0.3415        112   0.3310          -     -
URACIL_opt_fa15         0           1.9         112   0.3420        113   0.3319          40    0.4724
URACIL_opt_ai77         0           7.9         113   0.3430        115   0.3335          23    0.3971
URACIL_opt_cc34         2           1.7         114   0.3466        110   0.3263          -     -
URACIL_opt_ai64         0           7.1         115   0.3466        116   0.3340          -     -
URACIL_opt_ar25         0           7.5         116   0.3473        117   0.3402          51    0.5394
URACIL_opt_de82         0           4.8         117   0.3491        114   0.3329          -     -
URACIL_opt_cc12         0           6.5         118   0.3524        121   0.3444          34    0.4288
URACIL_opt_aj68         0           8.2         119   0.3527        118   0.3422          -     -
URACIL_opt_de2          0           5.9         120   0.3564        120   0.3428          -     -
URACIL_opt_dc18         0           6.1         121   0.3573        119   0.3424          -     -
URACIL_opt_aj17         0           6.8         122   0.3607        122   0.3515          -     -
URACIL_opt_az5          0           6.2         123   0.3674        123   0.3584          37    0.4389
URACIL_opt_al59         0           7.4         124   0.3760        125   0.3612          -     -
URACIL_opt_aw66         0           7.4         125   0.3789        128   0.3710          -     -
URACIL_opt_bj89         0           8.6         126   0.3803        127   0.3690          42    0.4790
URACIL_opt_av40         0           4.7         127   0.3805        126   0.3668          54    0.5996
URACIL_opt_dc27         0           1.8         128   0.3816        124   0.3596          -     -
URACIL_opt_cd105        0           0           129   0.3830        134   0.3841          -     -
URACIL_opt_ba38         0           7.7         130   0.3854        129   0.3717          -     -
URACIL_opt_ay10         0           8.2         131   0.3915        132   0.3810          -     -
URACIL_opt_fc42         0           3.9         132   0.3926        136   0.3863          -     -
URACIL_opt_be13         0           2.9         133   0.3950        133   0.3812          25    0.4031
URACIL_opt_ai73         0           8.4         134   0.3962        135   0.3859          -     -
URACIL_opt_fc91         0           1.7         135   0.3968        130   0.3798          17    0.3863
URACIL_opt_dc64         0           7.4         136   0.3980        131   0.3802          -     -
URACIL_opt_fa29         0           1.2         137   0.4021        137   0.3879          -     -
URACIL_opt_fc82         0           1.3         138   0.4082        138   0.3907          -     -
URACIL_opt_au79         0           2.1         139   0.4088        139   0.3962          12    0.3567
URACIL_opt_fa52         0           8.3         140   0.4129        140   0.3992          -     -
URACIL_opt_ca59         0           0.6         141   0.4158        141   0.4034          -     -
URACIL_opt_cb53         0           4.4         142   0.4212        142   0.4105          -     -
URACIL_opt_aj36         0           6.7         143   0.4232        143   0.4131          -     -
URACIL_opt_dc34         0           9           144   0.4304        145   0.4219          -     -
URACIL_opt_ce67         0           8.9         145   0.4313        147   0.4227          31    0.4157
URACIL_opt_fa87         0           4.4         146   0.4331        144   0.4176          -     -
URACIL_opt_ak24         0           6.9         147   0.4379        146   0.4222          41    0.4769
URACIL_opt_av1          0           5.5         148   0.4420        150   0.4320          26    0.4059
URACIL_opt_ai56         0           8.4         149   0.4463        149   0.4293          53    0.5726
URACIL_opt_fc47         0           2.3         150   0.4468        154   0.4376          -     -
URACIL_opt_dc53         0           3.1         151   0.4483        148   0.4266          28    0.4084
URACIL_opt_cb11         0           4.2         152   0.4488        152   0.4353          -     -
URACIL_opt_aj22         0           9.3         153   0.4493        151   0.4345          -     -
URACIL_opt_ca96         0           0.3         154   0.4543        153   0.4358          15    0.3712
URACIL_opt_bh24         0           4.8         155   0.4571        156   0.4448          -     -
URACIL_opt_cd67         0           9.7         156   0.4575        157   0.4533          49    0.5253
URACIL_opt_bb19         0           4.6         157   0.4578        155   0.4431          -     -
URACIL_opt_au62         0           8.6         158   0.4708        161   0.4613          -     -
URACIL_opt_dc10         1           7.2         159   0.4714        158   0.4563          -     -
URACIL_opt_al12         0           6.9         160   0.4739        159   0.4581          -     -
URACIL_opt_fc13         0           7.7         161   0.4752        160   0.4601          -     -
URACIL_opt_fa79         0           5.1         162   0.4793        162   0.4677          -     -
URACIL_opt_am81         0           1.3         163   0.4793        163   0.4683          13    0.3613
URACIL_opt_fa23         0           1           164   0.4854        165   0.4736          9     0.3083
URACIL_opt_cc80         0           8.6         165   0.4860        164   0.4690          -     -
URACIL_opt_cb96         0           8.2         166   0.5032        167   0.4894          -     -
URACIL_opt_aj4          0           8.5         167   0.5056        168   0.4897          -     -
URACIL_opt_ai35         0           9           168   0.5097        166   0.4881          -     -
URACIL_opt_fc27         0           5.2         169   0.5104        169   0.4950          -     -
URACIL_opt_ay96         0           1.1         170   0.5144        170   0.4973          -     -
URACIL_opt_ca17         0           2.1         171   0.5155        171   0.5017          -     -
URACIL_opt_da12         0           0           172   0.5169        172   0.5041          -     -
URACIL_opt_cc19         0           7.2         173   0.5208        176   0.5146          -     -
URACIL_opt_fc60         0           4.4         174   0.5233        173   0.5061          -     -
URACIL_opt_ai58         0           6.9         175   0.5263        174   0.5079          -     -
URACIL_opt_cb100        0           1.5         176   0.5265        175   0.5083          -     -
URACIL_opt_cd11         0           5.5         177   0.5326        181   0.5244          -     -
URACIL_opt_ce29         0           2.7         178   0.5338        178   0.5183          32    0.4160
URACIL_opt_ce68         0           7.8         179   0.5357        177   0.5165          36    0.4363
URACIL_opt_cc73         0           7.8         180   0.5419        180   0.5239          -     -
URACIL_opt_cc2          0           3.3         181   0.5426        179   0.5224          -     -
URACIL_opt_dd18         0           7.3         182   0.5430        182   0.5272          -     -
URACIL_opt_fc90         0           4.6         183   0.5449        183   0.5276          7     0.3037
URACIL_opt_ce45         0           4.7         184   0.5453        184   0.5299          56    0.6270
URACIL_opt_ai87         0           9.4         185   0.5483        187   0.5408          -     -
URACIL_opt_ay84         0           5.5         186   0.5500        186   0.5355          -     -
URACIL_opt_da104        0           3.4         187   0.5538        185   0.5352          -     -
URACIL_opt_fc79         0           4.8         188   0.5543        188   0.5441          10    0.3428
URACIL_opt_cd1          0           2.1         189   0.5547        189   0.5482          50    0.5391
URACIL_opt_ai97         0           5.5         190   0.5701        190   0.5541          -     -
URACIL_opt_cd7          0           1.7         191   0.5843        192   0.5779          -     -
URACIL_opt_dc88         0           9.5         192   0.5875        191   0.5739          -     -
URACIL_opt_cd78         0           5.5         193   0.5950        194   0.5878          -     -
URACIL_opt_cc37         0           9.2         194   0.6039        193   0.5842          -     -
URACIL_opt_ab44         0           2.2         195   0.6221        195   0.6046          19    0.3917
URACIL_opt_cb99         0           0.8         196   0.6249        196   0.6137          43    0.4822
URACIL_opt_ar60         0           8.2         197   0.6297        197   0.6165          -     -
URACIL_opt_am2          0           0.8         198   0.6373        198   0.6195          -     -
URACIL_opt_cb1          0           6.3         199   0.6416        199   0.6336          -     -
URACIL_opt_am10         0           0.7         200   0.6640        200   0.6473          -     -
URACIL_opt_dd49         0           1.6         201   0.6963        201   0.6755          -     -
URACIL_opt_dd87         0           3.7         202   0.7018        202   0.6818          -     -
URACIL_opt_cd86         0           3.6         203   0.7497        203   0.7344          16    0.3839
URACIL_opt_aj30         0           3.1         204   0.7868        204   0.7652          -     -
URACIL_opt_ak38         0           0.8         205   0.8108        205   0.7938          -     -
URACIL_opt_ak15         0           3.8         206   0.8238        206   0.8076          6     0.3011
URACIL_opt_ak45         0           2.6         207   0.8384        207   0.8190          4     0.2970
URACIL_opt_ak44         0           2.9         208   0.8450        208   0.8307          20    0.3922
URACIL_opt_de95         0           1.1         209   0.8482        209   0.8336          -     -
URACIL_opt_ak16         0           4.6         210   0.8595        212   0.8468          2     0.2356
URACIL_opt_ai46         0           0           211   0.8603        210   0.8409          -     -
URACIL_opt_aj39         0           0.7         212   0.8612        211   0.8414          -     -
structure               duplicates  DH(kJ/mol)  rank  VC-xPWDF(3h)  rank  VC-xPWDF(2min)  rank  autoFIDEL
UREAXX07                -           -           1     0.0335        1     0.0296          -     -
UREAXX11                -           -           2     0.0337        2     0.0297          -     -
UREAXX12                -           -           3     0.0339        3     0.0300          -     -
UREAXX23                -           -           4     0.0364        4     0.0320          1     0.0631
UREAXX_df953_953        0           19.9        5     0.0385        5     0.0382          -     -
UREAXX_df1528_1528      0           22.8        6     0.0501        6     0.0519          -     -
UREAXX_df2493_2493      0           24.7        7     0.0547        7     0.0562          -     -
UREAXX_df401_401        0           16.9        8     0.0563        8     0.0566          -     -
UREAXX_df762_762        0           21          9     0.0619        13    0.0631          -     -
UREAXX_df1994_1994      0           28.3        10    0.0621        9     0.0572          -     -
UREAXX_df2382_2382      0           15.9        11    0.0626        10    0.0607          -     -
UREAXX_df2004_2004      0           26.4        12    0.0626        11    0.0619          -     -
UREAXX_df458_458        0           17.1        13    0.0640        12    0.0626          -     -
UREAXX_df626_626        0           19.1        14    0.0681        14    0.0677          -     -
UREAXX_df2152_2152      0           27.7        15    0.0683        19    0.0728          -     -
UREAXX_df1551_1551      0           20.1        16    0.0697        15    0.0678          -     -
UREAXX_df418_418        0           17.4        17    0.0741        20    0.0734          -     -
UREAXX_df937_937        0           18          18    0.0755        17    0.0701          -     -
UREAXX_df406_406        0           18.7        19    0.0758        21    0.0744          -     -
UREAXX_df99_99          0           15.3        20    0.0764        16    0.0689          -     -
UREAXX_df506_506        0           18.4        21    0.0765        18    0.0716          -     -
UREAXX_df340_340        0           17.2        22    0.0787        25    0.0804          -     -
UREAXX_df2065_2065      0           25.2        23    0.0790        32    0.0847          -     -
UREAXX_df268_268        0           16.5        24    0.0822        23    0.0761          -     -
UREAXX_df859_859        0           21.1        25    0.0828        24    0.0768          -     -
UREAXX_df894_894        0           16.9        26    0.0829        22    0.0761          -     -
UREAXX_df2016_2016      0           24.3        27    0.0855        26    0.0809          -     -
UREAXX_df938_938        0           21.4        28    0.0858        35    0.0873          -     -
UREAXX_df1817_1817      0           14.9        29    0.0876        27    0.0821          -     -
UREAXX_df2494_2494      0           23.1        30    0.0882        31    0.0847          -     -
UREAXX_df685_685        0           17.6        31    0.0890        33    0.0853          -     -
UREAXX_df139_139        0           16.5        32    0.0898        39    0.0899          -     -
UREAXX_df1127_1127      0           16.5        33    0.0901        28    0.0831          -     -
UREAXX_df900_900        0           13.8        34    0.0915        34    0.0868          -     -
UREAXX_df1816_1816      2           5           35    0.0926        30    0.0847          -     -
UREAXX_df1577_1577      0           14.2        36    0.0927        38    0.0898          -     -
UREAXX_df1051_1051      0           15.7        37    0.0934        29    0.0846          -     -
UREAXX_df945_945        0           19.3        38    0.0954        45    0.0975          -     -
UREAXX_df1394_1394      0           14.2        39    0.0955        37    0.0897          -     -
UREAXX_df186_186        0           18          40    0.0955        49    0.0983          -     -
UREAXX_df1020_1020      0           15          41    0.0959        48    0.0982          -     -
UREAXX_df2264_2264      0           14.1        42    0.0960        43    0.0945          -     -
UREAXX_df154_154        0           16.7        43    0.0972        42    0.0922          -     -
UREAXX_df790_790        0           19.7        44    0.0977        41    0.0908          -     -
UREAXX_df1036_1036      0           17.7        45    0.0981        40    0.0899          -     -
UREAXX_df2246_2246      0           31.5        46    0.1000        36    0.0892          -     -
UREAXX_df1422_1422      0           22.3        47    0.1026        52    0.1011          -     -
UREAXX_df1503_1503      0           23.8        48    0.1035        47    0.0977          -     -
UREAXX_df1095_1095      0           19.4        49    0.1037        46    0.0975          -     -
UREAXX_df1541_1541      0           9.3         50    0.1058        50    0.0997          -     -
UREAXX_df1576_1576      0           20.1        51    0.1073        55    0.1061          4     0.2124
UREAXX_df1864_1864      0           27.9        52    0.1078        51    0.1006          -     -
UREAXX_df649_649        0           20.5        53    0.1089        53    0.1020          -     -
UREAXX_df351_351        0           14.2        54    0.1092        57    0.1123          -     -
UREAXX_df2168_2168      0           15.2        55    0.1094        54    0.1042          -     -
UREAXX_df628_628        0           9.5         56    0.1111        56    0.1071          -     -
UREAXX_df552_552        0           19.6        57    0.1117        58    0.1131          -     -
UREAXX_df895_895        0           17.9        58    0.1122        59    0.1131          -     -
UREAXX_df1453_1453      0           21.8        59    0.1124        44    0.0948          -     -
UREAXX_df639_639        0           17.1        60    0.1152        61    0.1159          -     -
UREAXX_df744_744        0           17.7        61    0.1203        62    0.1170          -     -
UREAXX_df1116_1116      0           14          62    0.1220        60    0.1151          -     -
UREAXX_df1564_1564      0           17.4        63    0.1258        67    0.1251          -     -
UREAXX_df319_319        0           14          64    0.1258        65    0.1235          -     -
UREAXX_df449_449        0           7.7         65    0.1279        68    0.1265          -     -
UREAXX_df2053_2053      0           15.6        66    0.1284        63    0.1199          -     -
UREAXX_df526_526        0           7.5         67    0.1295        70    0.1279          -     -
UREAXX_df532_532        0           7.5         68    0.1297        72    0.1281          -     -
UREAXX_df622_622        0           18.7        69    0.1309        73    0.1287          -     -
UREAXX_df2273_2273      0           24.2        70    0.1317        71    0.1280          -     -
UREAXX_df1466_1466      0           15.8        71    0.1318        66    0.1236          -     -
UREAXX_df2079_2079      0           17          72    0.1328        77    0.1327          -     -
UREAXX_df1216_1216      0           17.6        73    0.1334        64    0.1214          -     -
UREAXX_df1360_1360      0           19.5        74    0.1338        80    0.1358          -     -
UREAXX_df843_843        0           19.1        75    0.1361        74    0.1298          -     -
UREAXX_df2096_2096      0           22.7        76    0.1384        75    0.1300          -     -
UREAXX_df1840_1840      0           5.3         77    0.1397        69    0.1277          -     -
UREAXX_df745_745        0           17.9        78    0.1411        82    0.1379          -     -
UREAXX_df2068_2068      0           23.9        79    0.1419        79    0.1344          -     -
UREAXX_df617_617        0           17.2        80    0.1457        87    0.1424          5     0.2346
UREAXX_df1188_1188      0           17.7        81    0.1469        83    0.1392          -     -
UREAXX_df621_621        0           19.1        82    0.1475        76    0.1312          -     -
UREAXX_df1805_1805      0           25.6        83    0.1478        81    0.1376          -     -
UREAXX_df1823_1823      0           19.2        84    0.1516        86    0.1408          -     -
UREAXX_df2147_2147      0           1.2         85    0.1524        84    0.1396          -     -
UREAXX_df1081_1081      0           16.9        86    0.1527        85    0.1407          -     -
UREAXX_df1790_1790      0           23.3        87    0.1528        88    0.1466          -     -
UREAXX_df1023_1023      1           8.5         88    0.1537        78    0.1333          -     -
UREAXX_df502_502        0           12.8        89    0.1616        89    0.1530          -     -
UREAXX_df2399_2399      0           13.8        90    0.1619        93    0.1575          -     -
UREAXX_df2092_2092      0           17.4        91    0.1624        90    0.1542          -     -
UREAXX_df2034_2034      0           24.3        92    0.1630        94    0.1580          -     -
UREAXX_df1850_1850      0           19.7        93    0.1644        102   0.1652          -     -
UREAXX_df671_671        0           15.7        94    0.1646        105   0.1660          -     -
UREAXX_df1867_1867      0           10.3        95    0.1648        98    0.1633          -     -
UREAXX_df1343_1343      0           20.3        96    0.1653        91    0.1544          -     -
UREAXX_df2002_2002      0           24.7        97    0.1673        95    0.1608          -     -
UREAXX_df2122_2122      0           23.2        98    0.1677        92    0.1546          -     -
UREAXX_df1932_1932      0           22.8        99    0.1697        106   0.1662          -     -
UREAXX_df689_689        0           17.2        100   0.1712        96    0.1629          -     -
UREAXX_df1776_1776      0           17.1        101   0.1728        110   0.1734          -     -
UREAXX_df990_990        0           17.4        102   0.1731        107   0.1686          -     -
UREAXX_df1549_1549      1           10.4        103   0.1734        104   0.1657          -     -
UREAXX_df1858_1858      0           18.1        104   0.1743        103   0.1654          -     -
UREAXX_df932_932        0           25          105   0.1772        99    0.1640          -     -
UREAXX_df501_501        0           12          106   0.1776        109   0.1723          -     -
UREAXX_df1363_1363      0           18.4        107   0.1792        108   0.1721          -     -
UREAXX_df1009_1009      0           20.3        108   0.1796        97    0.1633          -     -
UREAXX_df1287_1287      0           18.4        109   0.1810        111   0.1740          -     -
UREAXX_df1426_1426      0           19.8        110   0.1824        100   0.1645          -     -
UREAXX_df2027_2027      0           14          111   0.1837        117   0.1847          -     -
UREAXX_df667_667        0           17.5        112   0.1856        116   0.1844          -     -
UREAXX_df943_943        0           14.4        113   0.1858        118   0.1848          -     -
UREAXX_df240_240        0           14.6        114   0.1868        101   0.1647          -     -
UREAXX_df447_447        0           12.9        115   0.1877        115   0.1839          -     -
UREAXX_df2452_2452      0           14.1        116   0.1878        112   0.1785          -     -
UREAXX_df887_887        0           14.6        117   0.1902        122   0.1876          -     -
UREAXX_df2597_2597      0           18.7        118   0.1910        121   0.1870          -     -
UREAXX_df676_676        0           15.4        119   0.1967        114   0.1807          -     -
UREAXX_df485_485        0           12.6        120   0.1990        120   0.1863          -     -
UREAXX_df420_420        0           13.9        121   0.2003        131   0.2003          -     -
UREAXX_df341_341        0           10.4        122   0.2007        119   0.1853          -     -
UREAXX_df207_207        0           5.4         123   0.2020        113   0.1803          -     -
UREAXX_df2321_2321      1           10.3        124   0.2033        123   0.1881          -     -
UREAXX_df204_204        0           14.5        125   0.2044        133   0.2008          -     -
UREAXX_df136_136        0           11.9        126   0.2051        136   0.2042          -     -
UREAXX_df1152_1152      0           21.9        127   0.2051        124   0.1913          -     -
UREAXX_df172_172        0           8.9         128   0.2064        140   0.2073          -     -
UREAXX_df302_302        0           9.4         129   0.2071        138   0.2066          -     -
UREAXX26                -           -           130   0.2087        139   0.2070          -     -
UREAXX_df143_143        0           16.1        131   0.2099        128   0.1998          -     -
UREAXX_df390_390        0           13.5        132   0.2103        132   0.2006          -     -
UREAXX_df2105_2105      0           17.2        133   0.2113        135   0.2037          -     -
UREAXX_df630_630        0           18.4        134   0.2115        158   0.2179          -     -
UREAXX_df217_217        0           13.6        135   0.2116        144   0.2087          20    0.6286
UREAXX_df1113_1113      0           22          136   0.2125        137   0.2062          -     -
UREAXX_df1329_1329      0           21.6        137   0.2126        150   0.2132          -     -
UREAXX_df318_318        1           13.2        138   0.2130        146   0.2103          -     -
UREAXX_df1073_1073      0           13.3        139   0.2134        126   0.1970          -     -
UREAXX_df917_917        0           21.1        140   0.2138        125   0.1962          -     -
UREAXX_df682_682        2           0.9         141   0.2148        129   0.2000          -     -
UREAXX_df2012_2012      0           11          142   0.2152        127   0.1995          -     -
UREAXX_df2156_2156      0           18.5        143   0.2155        143   0.2084          -     -
UREAXX_df1512_1512      0           16.5        144   0.2159        130   0.2000          -     -
UREAXX_df81_81          0           10.6        145   0.2176        142   0.2081          -     -
UREAXX_df315_315        0           10          146   0.2189        147   0.2106          -     -
UREAXX_df2374_2374      0           24.4        147   0.2190        179   0.2259          -     -
UREAXX_df732_732        0           15.5        148   0.2196        153   0.2156          -     -
UREAXX_df1291_1291      0           20.5        149   0.2200        134   0.2010          -     -
UREAXX_df647_647        0           18.5        150   0.2208        170   0.2225          -     -
UREAXX_df781_781        0           18.1        151   0.2210        152   0.2140          -     -
UREAXX_df2141_2141      0           18.5        152   0.2211        169   0.2224          -     -
UREAXX_df795_795        0           19.4        153   0.2213        155   0.2175          -     -
UREAXX_df832_832        0           14.9        154   0.2235        168   0.2220          -     -
UREAXX_df1996_1996      0           11.5        155   0.2238        148   0.2113          -     -
UREAXX_df1813_1813      0           19.1        156   0.2243        154   0.2162          -     -
UREAXX_df1256_1256      0           15.7        157   0.2248        141   0.2078          -     -
UREAXX_df1833_1833      0           14.1        158   0.2259        151   0.2137          -     -
UREAXX_df489_489        0           20          159   0.2274        176   0.2252          -     -
UREAXX_df1235_1235      0           14.4        160   0.2281        175   0.2250          -     -
UREAXX_df705_705        0           18.7        161   0.2286        178   0.2255          -     -
UREAXX_df805_805        0           16          162   0.2288        156   0.2176          -     -
UREAXX_df1132_1132      0           10.4        163   0.2289        145   0.2093          -     -
UREAXX_df1441_1441      0           18.1        164   0.2302        160   0.2184          -     -
UREAXX_df784_784        0           18          165   0.2304        167   0.2216          -     -
UREAXX_df2102_2102      0           13.3        166   0.2308        159   0.2179          -     -
UREAXX_df1428_1428      0           6           167   0.2312        163   0.2192          -     -
UREAXX_df666_666        0           15.3        168   0.2314        186   0.2300          -     -
UREAXX_df1243_1243      0           23.8        169   0.2316        162   0.2188          19    0.5192
UREAXX_df1435_1435      0           19.8        170   0.2318        165   0.2206          -     -
UREAXX_df102_102        0           11.8        171   0.2320        173   0.2238          -     -
UREAXX_df297_297        0           10.8        172   0.2322        172   0.2235          -     -
UREAXX_df403_403        0           14.1        173   0.2328        184   0.2296          -     -
UREAXX_df1540_1540      0           2.6         174   0.2336        149   0.2114          -     -
UREAXX_df325_325        0           5.5         175   0.2338        180   0.2270          -     -
UREAXX_df888_888        0           20.2        176   0.2339        185   0.2297          -     -
UREAXX_df964_964        0           12.1        177   0.2346        183   0.2293          -     -
UREAXX_df2403_2403      0           4.2         178   0.2354        164   0.2199          -     -
UREAXX_df472_472        0           7.2         179   0.2356        192   0.2329          -     -
UREAXX_df223_223        0           14.4        180   0.2360        187   0.2304          -     -
UREAXX_df1138_1138      0           15          181   0.2364        166   0.2214          -     -
UREAXX_df1999_1999      0           24.4        182   0.2370        181   0.2280          -     -
UREAXX_df1968_1968      0           19.1        183   0.2376        188   0.2307          -     -
UREAXX_df1455_1455      0           18.7        184   0.2385        174   0.2245          -     -
UREAXX_df1562_1562      0           21.1        185   0.2388        161   0.2186          -     -
UREAXX_df381_381        0           11.1        186   0.2405        182   0.2285          -     -
UREAXX_df2404_2404      2           10.9        187   0.2407        157   0.2178          -     -
UREAXX_df1340_1340      0           11          188   0.2408        171   0.2231          -     -
UREAXX_df1332_1332      0           20.9        189   0.2411        193   0.2332          -     -
UREAXX_df61_61          0           12          190   0.2414        191   0.2327          -     -
UREAXX_df2420_2420      0           22.2        191   0.2429        219   0.2503          -     -
UREAXX_df1780_1780      0           25.8        192   0.2432        194   0.2359          -     -
UREAXX_df177_177        0           9.5         193   0.2442        195   0.2376          -     -
UREAXX_df2409_2409      0           11          194   0.2445        177   0.2255          -     -
UREAXX_df2680_2680      0           21.4        195   0.2446        201   0.2396          -     -
UREAXX_df122_122        0           7           196   0.2476        189   0.2310          -     -
UREAXX_df1506_1506      0           20.9        197   0.2481        200   0.2395          -     -
UREAXX_df117_117        0           11.5        198   0.2511        198   0.2387          -     -
UREAXX_df854_854        0           13.7        199   0.2515        206   0.2428          -     -
UREAXX_df668_668        0           18.4        200   0.2523        196   0.2377          -     -
UREAXX33                -           -           201   0.2528        203   0.2414          -     -
UREAXX_df2145_2145      0           0.8         202   0.2530        197   0.2387          -     -
UREAXX_df1504_1504      0           10          203   0.2539        190   0.2322          -     -
UREAXX_df2363_2363      0           1.2         204   0.2552        208   0.2439          -     -
UREAXX_df1104_1104      0           22.3        205   0.2552        225   0.2540          -     -
UREAXX_df1202_1202      0           21.2        206   0.2560        199   0.2388          -     -
UREAXX_df1960_1960      0           2.6         207   0.2568        202   0.2398          -     -
UREAXX_df946_946        0           16.8        208   0.2569        220   0.2506          -     -
UREAXX_df1894_1894      0           24.5        209   0.2570        204   0.2416          -     -
UREAXX_df1160_1160      0           12.9        210   0.2573        205   0.2419          -     -
UREAXX_df1328_1328      0           10.1        211   0.2576        209   0.2439          -     -
UREAXX_df2190_2190      0           20.2        212   0.2578        207   0.2433          -     -
UREAXX_df1346_1346      0           20.2        213   0.2591        211   0.2449          -     -
UREAXX_df1361_1361      0           21.3        214   0.2597        212   0.2453          -     -
UREAXX_df374_374        0           0           215   0.2609        214   0.2473          -     -
UREAXX_df1922_1922      0           13.8        216   0.2615        222   0.2528          -     -
UREAXX_df1072_1072      0           23.6        217   0.2619        215   0.2484          -     -
UREAXX_df2591_2591      0           11.8        218   0.2622        210   0.2440          -     -
UREAXX_df245_245        0           11.2        219   0.2627        217   0.2499          -     -
UREAXX_df417_417        0           12.7        220   0.2630        229   0.2581          -     -
UREAXX_df2075_2075      0           17.7        221   0.2650        218   0.2501          -     -
UREAXX_df567_567        0           16.6        222   0.2650        213   0.2466          -     -
UREAXX_df2235_2235      0           14.8        223   0.2653        228   0.2579          -     -
UREAXX_df1070_1070      0           19.1        224   0.2694        221   0.2518          -     -
UREAXX_df2325_2325      0           9.6         225   0.2699        230   0.2585          -     -
UREAXX_df1220_1220      0           19.9        226   0.2725        216   0.2485          -     -
UREAXX_df1768_1768      0           23.4        227   0.2729        227   0.2574          -     -
UREAXX_df2295_2295      0           21.8        228   0.2738        226   0.2545          -     -
UREAXX_df103_103        0           12.4        229   0.2742        238   0.2680          -     -
UREAXX_df200_200        0           16.7        230   0.2750        232   0.2611          -     -
UREAXX_df577_577        0           10.4        231   0.2763        223   0.2532          -     -
UREAXX_df821_821        0           16          232   0.2767        224   0.2539          -     -
UREAXX_df1873_1873      0           5.7         233   0.2773        233   0.2621          -     -
UREAXX_df1936_1936      0           22.7        234   0.2783        235   0.2655          -     -
UREAXX_df242_242        0           0           235   0.2783        231   0.2608          -     -
UREAXX_df2391_2391      0           20          236   0.2798        236   0.2659          -     -
UREAXX_df1144_1144      0           15.5        237   0.2799        241   0.2699          -     -
UREAXX_df1929_1929      0           14.2        238   0.2805        243   0.2720          -     -
UREAXX_df1611_1611      0           21          239   0.2839        237   0.2667          -     -
UREAXX_df550_550        0           17.4        240   0.2843        240   0.2693          -     -
UREAXX_df1189_1189      0           10.6        241   0.2846        234   0.2639          -     -
UREAXX_df2222_2222      0           12.2        242   0.2847        239   0.2688          -     -
UREAXX_df218_218        0           10.6        243   0.2888        244   0.2760          -     -
UREAXX_df1049_1049      0           21.6        244   0.2900        245   0.2767          11    0.4062
UREAXX_df2489_2489      0           25.3        245   0.2903        247   0.2798          -     -
UREAXX_df205_205        0           10.5        246   0.2909        242   0.2706          -     -
UREAXX_df2449_2449      0           9.6         247   0.2913        250   0.2812          -     -
UREAXX_df518_518        0           12.9        248   0.2919        246   0.2794          -     -
UREAXX_df2069_2069      0           19.9        249   0.2940        256   0.2867          -     -
UREAXX_df1554_1554      0           18.4        250   0.2958        252   0.2842          -     -
UREAXX_df145_145        0           16          251   0.2968        248   0.2799          -     -
UREAXX_df925_925        0           9.6         252   0.2976        249   0.2806          -     -
UREAXX_df16_16          0           7.3         253   0.3011        251   0.2837          -     -
UREAXX_df1437_1437      0           22.5        254   0.3019        257   0.2874          -     -
UREAXX_df609_609        0           9.1         255   0.3020        261   0.2933          -     -
UREAXX_df965_965        0           12.2        256   0.3022        255   0.2863          -     -
UREAXX_df492_492        0           18.1        257   0.3029        263   0.2940          -     -
UREAXX_df1245_1245      0           15.9        258   0.3057        269   0.2990          -     -
UREAXX_df1573_1573      0           5.9         259   0.3066        260   0.2923          -     -
UREAXX_df638_638        0           7.9         260   0.3072        258   0.2903          -     -
UREAXX_df1725_1725      0           22.5        261   0.3076        254   0.2862          -     -
UREAXX_df690_690        0           9.6         262   0.3087        264   0.2945          -     -
UREAXX_df2123_2123      0           27.7        263   0.3091        253   0.2849          -     -
UREAXX_df631_631        0           16.1        264   0.3091        262   0.2936          -     -
UREAXX_df2083_2083      0           12.1        265   0.3098        265   0.2956          -     -
UREAXX_df1857_1857      0           21.4        266   0.3105        274   0.3042          -     -
UREAXX_df98_98          0           6.6         267   0.3114        271   0.3002          -     -
UREAXX_df2173_2173      0           20.1        268   0.3122        259   0.2923          -     -
UREAXX_df123_123        0           11.2        269   0.3122        270   0.2999          -     -
UREAXX_df1880_1880      0           22.8        270   0.3135        266   0.2956          -     -
UREAXX_df436_436        0           14.9        271   0.3168        277   0.3068          -     -
UREAXX_df1556_1556      0           15.5        272   0.3174        267   0.2961          -     -
UREAXX_df2620_2620      0           21.4        273   0.3179        273   0.3018          -     -
UREAXX_df1981_1981      0           23.5        274   0.3184        283   0.3108          -     -
UREAXX_df1593_1593      0           19.5        275   0.3201        268   0.2976          -     -
UREAXX_df261_261        0           11.3        276   0.3202        281   0.3100          18    0.4955
UREAXX_df104_104        0           4.6         277   0.3215        279   0.3084          -     -
UREAXX_df174_174        0           14.7        278   0.3224        276   0.3066          -     -
UREAXX_df1861_1861      0           21.7        279   0.3241        290   0.3156          -     -
UREAXX_df2423_2423      0           19.4        280   0.3247        275   0.3064          -     -
UREAXX_df2425_2425      0           23.9        281   0.3248        278   0.3082          -     -
UREAXX_df1325_1325      0           5.3         282   0.3262        289   0.3152          -     -
UREAXX_df51_51          0           10.8        283   0.3262        272   0.3013          -     -
UREAXX_df885_885        0           20.8        284   0.3263        288   0.3150          -     -
UREAXX_df278_278        0           17.6        285   0.3289        286   0.3125          -     -
UREAXX_df670_670        0           13.3        286   0.3291        292   0.3169          -     -
UREAXX_df63_63          0           6.3         287   0.3291        282   0.3101          -     -
UREAXX_df1244_1244      0           11          288   0.3302        296   0.3191          -     -
UREAXX_df994_994        0           14          289   0.3322        287   0.3126          16    0.4830
UREAXX_df2682_2682      0           18.3        290   0.3327        306   0.3269          -     -
UREAXX_df837_837        0           9.5         291   0.3333        285   0.3123          -     -
UREAXX_df596_596        0           19.5        292   0.3338        280   0.3099          9     0.3839
UREAXX_df2015_2015      0           1.8         293   0.3350        297   0.3201          -     -
UREAXX_df653_653        0           15.8        294   0.3353        291   0.3168          -     -
UREAXX_df568_568        0           11.3        295   0.3357        311   0.3290          -     -
UREAXX_df804_804        0           1.6         296   0.3360        302   0.3242          -     -
UREAXX_df718_718        0           14.6        297   0.3372        298   0.3203          -     -
UREAXX_df2384_2384      0           26.6        298   0.3386        314   0.3315          -     -
UREAXX_df849_849        0           0.5         299   0.3391        295   0.3189          -     -
UREAXX_df844_844        0           18          300   0.3392        299   0.3219          -     -
UREAXX_df1746_1746      0           15.3        301   0.3393        284   0.3121          -     -
UREAXX_df909_909        0           20          302   0.3410        293   0.3173          -     -
UREAXX_df1165_1165      0           14.8        303   0.3417        301   0.3233          -     -
UREAXX_df1473_1473      0           20.6        304   0.3421        294   0.3184          -     -
UREAXX_df1892_1892      0           27.4        305   0.3429        300   0.3223          -     -
UREAXX_df2043_2043      0           12.3        306   0.3431        303   0.3250          -     -
UREAXX_df1948_1948      0           24.6        307   0.3434        315   0.3373          -     -
UREAXX_df221_221        0           8.3         308   0.3435        305   0.3264          -     -
UREAXX_df1796_1796      0           17.3        309   0.3437        309   0.3282          -     -
UREAXX_df2379_2379      0           27.6        310   0.3439        307   0.3275          -     -
UREAXX_df787_787        0           15.1        311   0.3441        304   0.3259          -     -
UREAXX_df1904_1904      0           21.7        312   0.3459        312   0.3298          -     -
UREAXX_df2407_2407      1           12          313   0.3459        310   0.3283          -     -
UREAXX_df482_482        0           18.3        314   0.3483        317   0.3433          -     -
UREAXX_df650_650        0           5           315   0.3538        313   0.3300          -     -
UREAXX_df147_147        0           6.9         316   0.3543        308   0.3276          -     -
UREAXX_df531_531        0           15.8        317   0.3646        319   0.3457          -     -
UREAXX_df708_708        0           18.6        318   0.3675        321   0.3493          -     -
UREAXX_df508_508        0           16.6        319   0.3675        318   0.3446          -     -
UREAXX_df290_290        0           11.8        320   0.3681        323   0.3521          -     -
UREAXX_df652_652        0           12          321   0.3687        325   0.3528          -     -
UREAXX_df717_717        0           19.5        322   0.3701        326   0.3532          -     -
UREAXX_df1536_1536      0           17.3        323   0.3707        320   0.3491          -     -
UREAXX_df2590_2590      0           11.8        324   0.3716        316   0.3429          -     -
UREAXX_df657_657        0           13.4        325   0.3722        329   0.3609          -     -
UREAXX_df495_495        0           16.4        326   0.3770        341   0.3718          -     -
UREAXX_df373_373        0           16.3        327   0.3779        322   0.3513          -     -
UREAXX_df2036_2036      0           13.2        328   0.3789        328   0.3566          15    0.4815
UREAXX_df1618_1618      0           22.9        329   0.3807        324   0.3524          -     -
UREAXX_df2319_2319      0           18.8        330   0.3808        342   0.3729          -     -
UREAXX_df1527_1527      0           5.3         331   0.3809        332   0.3648          -     -
UREAXX_df1249_1249      0           18.8        332   0.3810        330   0.3629          -     -
UREAXX_df2405_2405      0           5.9         333   0.3826        333   0.3651          -     -
UREAXX_df49_49          0           7.6         334   0.3830        331   0.3634          -     -
UREAXX_df284_284        0           13.3        335   0.3848        327   0.3549          -     -
UREAXX_df1568_1568      0           10.3        336   0.3848        340   0.3706          -     -
UREAXX_df300_300        0           16.1        337   0.3864        337   0.3686          -     -
UREAXX_df1017_1017      0           16          338   0.3864        338   0.3699          -     -
UREAXX_df273_273        0           2.8         339   0.3867        339   0.3700          -     -
UREAXX_df2454_2454      0           29.5        340   0.3872        334   0.3652          -     -
UREAXX_df115_115        0           6.8         341   0.3874        335   0.3660          -     -
UREAXX_df165_165        0           2.5         342   0.3959        336   0.3662          -     -
UREAXX_df1831_1831      0           7.7         343   0.3965        344   0.3765          -     -
UREAXX_df1319_1319      0           24          344   0.3978        348   0.3791          -     -
UREAXX_df384_384        0           11.1        345   0.3987        347   0.3786          -     -
UREAXX_df2174_2174      0           24          346   0.3995        349   0.3802          -     -
UREAXX_df2445_2445      0           27.1        347   0.4005        359   0.3966          -     -
UREAXX_df871_871        0           9.2         348   0.4006        350   0.3818          -     -
UREAXX_df2491_2491      0           18.9        349   0.4007        345   0.3766          -     -
UREAXX_df730_730        0           8.9         350   0.4020        361   0.3982          -     -
UREAXX_df2143_2143      0           16.8        351   0.4024        343   0.3762          -     -
UREAXX_df1184_1184      0           19.7        352   0.4052        358   0.3932          -     -
UREAXX_df2685_2685      0           13.7        353   0.4056        346   0.3775          -     -
UREAXX_df742_742        0           14.8        354   0.4063        353   0.3874          -     -
UREAXX_df100_100        0           3.8         355   0.4076        354   0.3898          -     -
UREAXX_df2073_2073      0           23.6        356   0.4086        351   0.3830          6     0.3437
UREAXX_df1042_1042      0           21.1        357   0.4090        357   0.3919          -     -
UREAXX_df1844_1844      0           13.8        358   0.4095        352   0.3860          -     -
UREAXX_df1950_1950      0           25.6        359   0.4166        356   0.3914          -     -
UREAXX_df2148_2148      0           26          360   0.4178        368   0.4053          -     -
UREAXX_df2260_2260      0           28          361   0.4180        364   0.4012          -     -
UREAXX_df1246_1246      0           21.9        362   0.4185        375   0.4254          -     -
UREAXX_df288_288        0           11.3        363   0.4200        360   0.3980          7     0.3577
UREAXX_df796_796        0           17.3        364   0.4204        363   0.4003          -     -
UREAXX_df2223_2223      0           10.7        365   0.4206        367   0.4039          -     -
UREAXX_df2595_2595      0           10.4        366   0.4210        355   0.3911          -     -
UREAXX_df976_976        0           8.8         367   0.4216        366   0.4019          -     -
UREAXX_df1871_1871      0           13.6        368   0.4216        362   0.3990          -     -
UREAXX_df1884_1884      0           15.4        369   0.4270        370   0.4146          -     -
UREAXX_df1233_1233      0           15.2        370   0.4283        369   0.4078          -     -
UREAXX_df1425_1425      0           12.1        371   0.4285        365   0.4019          -     -
UREAXX_df445_445        0           3.5         372   0.4293        374   0.4243          -     -
UREAXX_df645_645        0           3           373   0.4303        376   0.4269          -     -
UREAXX_df2678_2678      0           25.2        374   0.4324        380   0.4305          -     -
UREAXX_df2438_2438      0           27.6        375   0.4340        371   0.4195          -     -
UREAXX_df791_791        0           20.1        376   0.4390        384   0.4346          -     -
UREAXX_df2455_2455      0           10.7        377   0.4413        378   0.4295          -     -
UREAXX_df2677_2677      0           30.2        378   0.4432        381   0.4334          -     -
UREAXX_df546_546        0           15.9        379   0.4440        377   0.4273          -     -
UREAXX_df368_368        0           15.1        380   0.4447        372   0.4199          -     -
UREAXX_df275_275        0           4.9         381   0.4465        382   0.4338          -     -
UREAXX_df1035_1035      0           21.5        382   0.4466        373   0.4216          -     -
UREAXX_df1983_1983      0           22.4        383   0.4533        379   0.4302          -     -
UREAXX_df82_82          0           6.9         384   0.4598        383   0.4341          -     -
UREAXX_df1024_1024      0           18.7        385   0.4602        386   0.4406          -     -
UREAXX_df1756_1756      0           16.1        386   0.4620        393   0.4487          -     -
UREAXX_df1179_1179      0           9.6         387   0.4634        391   0.4461          -     -
UREAXX_df2388_2388      0           17.9        388   0.4637        394   0.4491          -     -
UREAXX_df933_933        0           10.4        389   0.4651        387   0.4423          -     -
UREAXX_df1947_1947      0           17.3        390   0.4658        388   0.4425          -     -
UREAXX_df855_855        0           19.8        391   0.4665        385   0.4382          -     -
UREAXX_df857_857        0           19.3        392   0.4712        395   0.4503          -     -
UREAXX_df1192_1192      0           19.1        393   0.4712        389   0.4449          -     -
UREAXX_df1430_1430      0           20.7        394   0.4735        390   0.4456          -     -
UREAXX_df2492_2492      0           29.1        395   0.4745        392   0.4485          -     -
UREAXX_df1146_1146      0           24.2        396   0.4752        397   0.4587          -     -
UREAXX_df2006_2006      0           13          397   0.4769        396   0.4574          -     -
UREAXX_df1732_1732      0           22.5        398   0.4772        399   0.4602          -     -
UREAXX_df1351_1351      0           21.5        399   0.4776        400   0.4608          -     -
UREAXX_df1259_1259      0           22.9        400   0.4815        401   0.4610          -     -
UREAXX_df2297_2297      0           13.9        401   0.4851        406   0.4658          -     -
UREAXX_df1535_1535      0           24.5        402   0.4861        407   0.4665          -     -
UREAXX_df1881_1881      0           18.2        403   0.4867        398   0.4589          -     -
UREAXX_df727_727        0           14.2        404   0.4869        403   0.4623          -     -
UREAXX_df2412_2412      0           18.6        405   0.4874        404   0.4634          -     -
UREAXX_df321_321        0           10.3        406   0.4887        408   0.4675          -     -
UREAXX_df247_247        0           15.4        407   0.4888        405   0.4651          -     -
UREAXX_df1006_1006      0           25.7        408   0.4908        410   0.4728          -     -
UREAXX_df899_899        0           2           409   0.4931        402   0.4618          -     -
UREAXX_df2117_2117      0           21.4        410   0.4943        413   0.4747          -     -
UREAXX_df2441_2441      0           25.6        411   0.4947        418   0.4819          -     -
UREAXX_df2077_2077      0           24.8        412   0.4955        420   0.4828          -     -
UREAXX_df1046_1046      0           21.4        413   0.4962        409   0.4697          -     -
UREAXX_df258_258        0           14.1        414   0.4973        429   0.4928          -     -
UREAXX_df1488_1488      0           12.1        415   0.4976        415   0.4778          -     -
UREAXX_df1845_1845      0           20.4        416   0.4998        411   0.4741          -     -
UREAXX_df206_206        0           9.8         417   0.5004        412   0.4744          -     -
UREAXX_df2381_2381      0           26.5        418   0.5004        422   0.4843          -     -
UREAXX_df1570_1570      0           21.2        419   0.5032        419   0.4823          -     -
UREAXX_df662_662        0           13          420   0.5036        425   0.4872          -     -
UREAXX_df2029_2029      0           22.7        421   0.5067        417   0.4815          -     -
UREAXX_df529_529        0           17.1        422   0.5079        421   0.4828          -     -
UREAXX_df1018_1018      0           21.1        423   0.5101        416   0.4803          -     -
UREAXX_df547_547        0           17.2        424   0.5103        426   0.4890          -     -
UREAXX_df2298_2298      0           16.7        425   0.5112        414   0.4749          -     -
UREAXX_df836_836        0           2.5         426   0.5135        424   0.4870          -     -
UREAXX_df1876_1876      1           15.3        427   0.5144        428   0.4900          -     -
UREAXX_df2257_2257      0           20          428   0.5156        423   0.4867          -     -
UREAXX_df1124_1124      0           13.6        429   0.5170        435   0.4953          -     -
UREAXX_df2599_2599      0           16.2        430   0.5173        431   0.4935          -     -
UREAXX_df248_248        0           13.6        431   0.5175        446   0.5082          -     -
UREAXX_df1258_1258      0           18          432   0.5179        434   0.4949          -     -
UREAXX_df1429_1429      0           26.2        433   0.5186        432   0.4942          -     -
UREAXX_df2430_2430      0           27.4        434   0.5189        433   0.4945          -     -
UREAXX_df1913_1913      0           17.6        435   0.5197        430   0.4933          -     -
UREAXX_df823_823        0           16.6        436   0.5222        440   0.5018          -     -
UREAXX_df998_998        0           10.7        437   0.5223        436   0.4973          -     -
UREAXX_df2507_2507      0           2.3         438   0.5225        447   0.5085          -     -
UREAXX_df1365_1365      0           24.4        439   0.5228        438   0.5006          -     -
UREAXX_df1500_1500      0           13.2        440   0.5242        439   0.5007          -     -
UREAXX_df2684_2684      0           22.1        441   0.5243        437   0.4995          -     -
UREAXX_df347_347        0           11.2        442   0.5264        427   0.4899          -     -
UREAXX_df1955_1955      0           7.3         443   0.5266        450   0.5130          -     -
UREAXX_df2444_2444      0           8.2         444   0.5270        441   0.5058          -     -
UREAXX_df2198_2198      0           21.4        445   0.5290        445   0.5080          -     -
UREAXX_df2617_2617      0           13          446   0.5317        448   0.5095          -     -
UREAXX_df768_768        0           11.9        447   0.5321        449   0.5103          -     -
UREAXX_df1120_1120      0           22.7        448   0.5339        443   0.5076          -     -
UREAXX_df2252_2252      0           22.5        449   0.5358        455   0.5172          -     -
UREAXX_df1163_1163      0           18.3        450   0.5365        444   0.5078          -     -
UREAXX_df1354_1354      0           20.7        451   0.5367        454   0.5165          -     -
UREAXX_df1204_1204      0           24          452   0.5371        452   0.5159          -     -
UREAXX_df914_914        0           9.4         453   0.5404        451   0.5134          -     -
UREAXX_df1427_1427      0           24.9        454   0.5410        458   0.5215          -     -
UREAXX_df2166_2166      0           19.6        455   0.5428        457   0.5184          -     -
UREAXX_df1991_1991      0           17.8        456   0.5428        459   0.5259          -     -
UREAXX_df1457_1457      0           22.9        457   0.5429        453   0.5165          -     -
UREAXX_df1775_1775      0           15.1        458   0.5479        456   0.5173          -     -
UREAXX_df2587_2587      0           22.3        459   0.5480        461   0.5283          -     -
UREAXX_df1518_1518      0           25.7        460   0.5492        442   0.5073          -     -
UREAXX_df2101_2101      0           24.8        461   0.5500        465   0.5337          -     -
UREAXX_df2500_2500      0           14.1        462   0.5510        462   0.5286          -     -
UREAXX_df929_929        0           12.4        463   0.5512        463   0.5313          -     -
UREAXX_df814_814        0           15.3        464   0.5520        471   0.5402          -     -
UREAXX_df1298_1298      0           22.7        465   0.5530        460   0.5277          -     -
UREAXX_df970_970        0           22          466   0.5539        467   0.5343          -     -
UREAXX_df2046_2046      0           16.1        467   0.5539        469   0.5381          -     -
UREAXX_df603_603        0           7.9         468   0.5545        468   0.5347          -     -
UREAXX_df684_684        0           11.5        469   0.5553        477   0.5454          -     -
UREAXX_df215_215        0           10.7        470   0.5554        474   0.5435          -     -
UREAXX_df1174_1174      0           20.2        471   0.5582        464   0.5322          -     -
UREAXX_df1883_1883      0           22.6        472   0.5594        476   0.5447          -     -
UREAXX_df1098_1098      0           18.1        473   0.5613        472   0.5418          -     -
UREAXX_df34_34          0           6.1         474   0.5625        473   0.5421          -     -
UREAXX_df1910_1910      0           17          475   0.5628        466   0.5339          -     -
UREAXX_df2638_2638      0           28.1        476   0.5654        482   0.5555          -     -
UREAXX_df1903_1903      0           21.9        477   0.5666        470   0.5400          -     -
UREAXX_df2602_2602      0           28.3        478   0.5732        480   0.5527          -     -
UREAXX_df388_388        0           10.1        479   0.5740        475   0.5439          -     -
UREAXX_df2428_2428      0           23.5        480   0.5744        478   0.5490          -     -
UREAXX_df1044_1044      0           19.9        481   0.5779        479   0.5513          -     -
UREAXX_df1203_1203      0           18.8        482   0.5796        481   0.5533          -     -
UREAXX_df1735_1735      0           26.7        483   0.5810        487   0.5603          -     -
UREAXX_df935_935        0           12.9        484   0.5814        483   0.5557          -     -
UREAXX_df1511_1511      0           24.4        485   0.5834        488   0.5605          -     -
UREAXX_df562_562        0           10.3        486   0.5879        484   0.5583          -     -
UREAXX_df1134_1134      0           14          487   0.5880        485   0.5585          -     -
UREAXX_df1869_1869      0           21.6        488   0.5881        486   0.5603          -     -
UREAXX_df2254_2254      0           27.8        489   0.5887        500   0.5718          -     -
UREAXX_df453_453        0           14.1        490   0.5897        495   0.5679          -     -
UREAXX_df2496_2496      0           26          491   0.5899        501   0.5718          -     -
UREAXX_df2255_2255      0           24.1        492   0.5904        498   0.5706          -     -
UREAXX_df1888_1888      0           19.1        493   0.5904        497   0.5694          -     -
UREAXX_df565_565        0           16.7        494   0.5909        490   0.5636          10    0.3869
UREAXX_df1230_1230      0           17.3        495   0.5910        491   0.5637          -     -
UREAXX_df1530_1530      0           23.2        496   0.5922        494   0.5679          -     -
UREAXX_df2392_2392      0           19.8        497   0.5928        489   0.5631          -     -
UREAXX_df1928_1928      0           18.9        498   0.5933        512   0.5871          -     -
UREAXX_df629_629        0           19.5        499   0.5936        511   0.5859          -     -
UREAXX_df2251_2251      0           14.3        500   0.5953        492   0.5658          -     -
UREAXX_df1745_1745      0           21.4        501   0.5973        506   0.5808          -     -
UREAXX_df2019_2019      0           22.7        502   0.5975        503   0.5765          -     -
UREAXX_df435_435        0           14          503   0.6012        505   0.5808          -     -
UREAXX_df1863_1863      0           22.3        504   0.6026        499   0.5718          -     -
UREAXX_df2368_2368      0           12          505   0.6026        496   0.5680          -     -
UREAXX_df1578_1578      0           23.3        506   0.6037        508   0.5834          21    0.6875
UREAXX_df296_296        0           11.4        507   0.6073        493   0.5678          -     -
UREAXX_df1779_1779      0           27.6        508   0.6081        507   0.5825          -     -
UREAXX_df1972_1972      0           25.1        509   0.6085        513   0.5878          -     -
UREAXX_df1855_1855      0           25.2        510   0.6087        504   0.5792          -     -
UREAXX_df1872_1872      0           25.6        511   0.6101        510   0.5852          -     -
UREAXX_df408_408        0           8.2         512   0.6128        502   0.5729          -     -
UREAXX_df2533_2533      0           26.2        513   0.6157        523   0.5977          -     -
UREAXX_df793_793        0           21          514   0.6185        521   0.5961          -     -
UREAXX_df2024_2024      0           13          515   0.6187        514   0.5887          -     -
UREAXX_df1907_1907      0           23.5        516   0.6187        520   0.5944          -     -
UREAXX_df915_915        0           15.7        517   0.6191        530   0.6033          -     -
UREAXX_df46_46          0           10.6        518   0.6193        526   0.5988          -     -
UREAXX_df1912_1912      0           23.8        519   0.6199        522   0.5961          -     -
UREAXX_df1154_1154      0           18.4        520   0.6214        519   0.5922          -     -
UREAXX_df1208_1208      0           19.1        521   0.6215        515   0.5897          -     -
UREAXX_df1019_1019      0           16.6        522   0.6218        517   0.5903          -     -
UREAXX_df1031_1031      0           22.3        523   0.6226        509   0.5834          -     -
UREAXX_df1499_1499      0           20.4        524   0.6244        525   0.5987          -     -
UREAXX_df2176_2176      0           17.1        525   0.6251        516   0.5898          -     -
UREAXX_df1338_1338      0           15.6        526   0.6260        518   0.5921          -     -
UREAXX_df1744_1744      0           16.7        527   0.6268        528   0.6003          -     -
UREAXX_df2681_2681      0           10.3        528   0.6281        529   0.6012          -     -
UREAXX_df2387_2387      0           28.8        529   0.6290        538   0.6125          -     -
UREAXX_df1251_1251      0           19.3        530   0.6295        527   0.5995          -     -
UREAXX_df1357_1357      0           12.6        531   0.6304        531   0.6039          -     -
UREAXX_df848_848        0           17.3        532   0.6309        532   0.6049          -     -
UREAXX_df2243_2243      0           19.2        533   0.6337        524   0.5980          -     -
UREAXX_df1521_1521      0           15.4        534   0.6346        534   0.6068          -     -
UREAXX_df535_535        0           19.5        535   0.6349        537   0.6096          -     -
UREAXX_df2700_2700      0           20.5        536   0.6351        533   0.6054          -     -
UREAXX_df1460_1460      0           16.3        537   0.6365        547   0.6225          -     -
UREAXX_df1781_1781      0           21          538   0.6368        535   0.6071          -     -
UREAXX_df751_751        0           15.4        539   0.6386        541   0.6145          -     -
UREAXX_df1327_1327      0           14.6        540   0.6394        545   0.6196          -     -
UREAXX_df211_211        0           15.7        541   0.6394        543   0.6175          -     -
UREAXX_df1336_1336      0           16.5        542   0.6412        546   0.6220          -     -
UREAXX_df726_726        0           17.8        543   0.6414        542   0.6146          -     -
UREAXX_df2119_2119      0           24.5        544   0.6423        536   0.6093          -     -
UREAXX_df2011_2011      0           22.2        545   0.6441        551   0.6266          -     -
UREAXX_df1170_1170      0           15.9        546   0.6461        540   0.6144          -     -
UREAXX_df494_494        0           12.1        547   0.6470        544   0.6175          -     -
UREAXX_df2386_2386      0           9.3         548   0.6497        550   0.6253          -     -
UREAXX_df1736_1736      0           12.1        549   0.6498        539   0.6128          -     -
UREAXX_df2652_2652      0           26.2        550   0.6501        556   0.6328          -     -
UREAXX_df387_387        0           12.9        551   0.6518        549   0.6251          -     -
UREAXX_df1206_1206      0           14.4        552   0.6540        552   0.6294          -     -
UREAXX_df1547_1547      0           17          553   0.6551        557   0.6342          -     -
UREAXX_df2488_2488      0           24.3        554   0.6555        567   0.6404          -     -
UREAXX_df589_589        0           9.1         555   0.6558        561   0.6369          -     -
UREAXX_df643_643        0           14.1        556   0.6560        553   0.6299          -     -
UREAXX_df1801_1801      0           11.2        557   0.6564        548   0.6238          -     -
UREAXX_df2067_2067      0           25.6        558   0.6601        559   0.6347          -     -
UREAXX_df1963_1963      0           23.6        559   0.6601        563   0.6392          8     0.3749
UREAXX_df1821_1821      0           20.8        560   0.6615        560   0.6349          -     -
UREAXX_df209_209        0           15.7        561   0.6619        562   0.6383          -     -
UREAXX_df802_802        0           10.7        562   0.6621        565   0.6398          -     -
UREAXX_df1949_1949      0           23.3        563   0.6623        555   0.6326          -     -
UREAXX_df1030_1030      0           13.5        564   0.6629        566   0.6399          -     -
UREAXX_df1446_1446      1           14          565   0.6631        570   0.6418          -     -
UREAXX_df1452_1452      1           19.1        566   0.6640        571   0.6426          -     -
UREAXX_df1537_1537      0           20.6        567   0.6660        558   0.6343          -     -
UREAXX_df1155_1155      0           14          568   0.6671        569   0.6416          -     -
UREAXX_df1112_1112      0           16.8        569   0.6680        568   0.6406          -     -
UREAXX_df1217_1217      0           17.8        570   0.6685        564   0.6393          -     -
UREAXX_df1326_1326      0           9.2         571   0.6691        589   0.6619          -     -
UREAXX_df345_345        0           15.3        572   0.6694        574   0.6445          -     -
UREAXX_df1234_1234      0           12.5        573   0.6697        554   0.6304          -     -
UREAXX_df1758_1758      0           23.1        574   0.6709        573   0.6438          -     -
UREAXX_df1610_1610      0           21.9        575   0.6716        579   0.6502          -     -
UREAXX_df1905_1905      0           19.7        576   0.6732        580   0.6507          -     -
UREAXX_df1045_1045      0           17.6        577   0.6734        572   0.6437          -     -
UREAXX_df1770_1770      0           24.9        578   0.6738        576   0.6464          -     -
UREAXX_df1545_1545      0           21.4        579   0.6740        583   0.6562          -     -
UREAXX_df749_749        0           20.8        580   0.6745        575   0.6450          -     -
UREAXX_df2200_2200      0           26.3        581   0.6749        582   0.6516          -     -
UREAXX_df780_780        0           17          582   0.6755        578   0.6489          -     -
UREAXX_df1295_1295      0           24.2        583   0.6760        581   0.6515          -     -
UREAXX_df883_883        0           12.7        584   0.6781        577   0.6479          13    0.4320
UREAXX_df1613_1613      0           20          585   0.6798        586   0.6576          -     -
UREAXX_df541_541        0           15.5        586   0.6810        585   0.6574          -     -
UREAXX_df265_265        0           16.1        587   0.6823        587   0.6578          -     -
UREAXX_df2506_2506      0           27          588   0.6833        591   0.6633          -     -
UREAXX_df361_361        0           17.2        589   0.6844        584   0.6568          -     -
UREAXX_df1786_1786      0           20.5        590   0.6870        590   0.6626          -     -
UREAXX_df2616_2616      0           24.1        591   0.6872        593   0.6655          -     -
UREAXX_df1012_1012      0           15.7        592   0.6876        592   0.6647          -     -
UREAXX_df30_30          0           11.1        593   0.6883        608   0.6752          -     -
UREAXX_df1986_1986      0           20.1        594   0.6903        600   0.6707          -     -
UREAXX_df597_597        1           18.2        595   0.6904        596   0.6677          -     -
UREAXX_df1909_1909      0           26.4        596   0.6907        598   0.6702          -     -
UREAXX_df1069_1069      0           12.5        597   0.6908        595   0.6671          -     -
UREAXX_df1474_1474      0           17.4        598   0.6911        597   0.6690          -     -
UREAXX_df282_282        0           16          599   0.6937        594   0.6660          -     -
UREAXX_df939_939        0           9.4         600   0.6941        588   0.6611          -     -
UREAXX_df316_316        0           14.3        601   0.6961        601   0.6718          -     -
UREAXX_df1156_1156      0           18.4        602   0.6979        599   0.6706          -     -
UREAXX_df1253_1253      0           14.8        603   0.6989        609   0.6754          -     -
UREAXX_df754_754        0           13.9        604   0.6996        606   0.6737          -     -
UREAXX_df1923_1923      0           18          605   0.6997        602   0.6722          -     -
UREAXX_df1197_1197      0           16.6        606   0.6998        603   0.6723          -     -
UREAXX_df2697_2697      0           26.4        607   0.7010        610   0.6776          -     -
UREAXX_df986_986        0           14.7        608   0.7021        607   0.6749          -     -
UREAXX_df1964_1964      0           26.2        609   0.7067        605   0.6736          -     -
UREAXX_df1815_1815      0           22.2        610   0.7080        612   0.6820          -     -
UREAXX_df2167_2167      0           28          611   0.7089        614   0.6829          -     -
UREAXX_df636_636        0           15.2        612   0.7098        611   0.6800          -     -
UREAXX_df865_865        0           12.4        613   0.7104        619   0.6877          -     -
UREAXX_df1369_1369      0           17.3        614   0.7115        617   0.6847          -     -
UREAXX_df192_192        0           14.9        615   0.7116        630   0.6976          -     -
UREAXX_df1178_1178      0           22.5        616   0.7117        615   0.6840          -     -
UREAXX_df429_429        0           15.2        617   0.7123        618   0.6850          -     -
UREAXX_df1952_1952      0           23.9        618   0.7132        613   0.6825          -     -
UREAXX_df1171_1171      0           14          619   0.7135        604   0.6728          -     -
UREAXX_df1557_1557      0           23.8        620   0.7140        620   0.6878          -     -
UREAXX_df1738_1738      0           21          621   0.7143        621   0.6901          -     -
UREAXX_df1439_1439      0           12.2        622   0.7158        616   0.6844          -     -
UREAXX_df1148_1148      0           21.1        623   0.7160        627   0.6956          -     -
UREAXX_df703_703        0           17          624   0.7183        623   0.6913          -     -
UREAXX_df816_816        0           13.7        625   0.7185        626   0.6953          -     -
UREAXX_df771_771        0           10.7        626   0.7194        628   0.6968          -     -
UREAXX_df307_307        0           13.6        627   0.7223        622   0.6904          -     -
UREAXX_df1822_1822      0           18.9        628   0.7231        625   0.6939          -     -
UREAXX_df2603_2603      0           20.6        629   0.7238        631   0.6992          -     -
UREAXX_df1895_1895      0           23.9        630   0.7258        632   0.6994          -     -
UREAXX_df2007_2007      0           24.1        631   0.7261        624   0.6927          -     -
UREAXX_df1240_1240      0           22          632   0.7276        629   0.6969          -     -
UREAXX_df1491_1491      0           14.2        633   0.7310        634   0.7039          -     -
UREAXX_df858_858        0           15.4        634   0.7314        636   0.7054          -     -
UREAXX_df1860_1860      0           18.6        635   0.7317        638   0.7072          12    0.4144
UREAXX_df755_755        0           21.1        636   0.7320        642   0.7088          -     -
UREAXX_df466_466        0           16.5        637   0.7327        646   0.7136          -     -
UREAXX_df176_176        0           14.4        638   0.7330        655   0.7196          -     -
UREAXX_df593_593        0           16.3        639   0.7333        639   0.7079          -     -
UREAXX_df2414_2414      1           24.4        640   0.7354        649   0.7157          -     -
UREAXX_df1102_1102      0           19.5        641   0.7362        640   0.7081          -     -
UREAXX_df1010_1010      0           17.3        642   0.7366        645   0.7118          -     -
UREAXX_df2030_2030      0           16.6        643   0.7391        637   0.7071          -     -
UREAXX_df1899_1899      0           21.1        644   0.7396        647   0.7136          -     -
UREAXX_df533_533        0           9.9         645   0.7397        648   0.7140          -     -
UREAXX_df1447_1447      0           23.5        646   0.7400        644   0.7111          -     -
UREAXX_df2061_2061      0           29.2        647   0.7404        661   0.7252          -     -
UREAXX_df651_651        0           18.2        648   0.7405        654   0.7179          -     -
UREAXX_df2268_2268      0           16.7        649   0.7408        656   0.7209          -     -
UREAXX_df1672_1672      0           26.7        650   0.7432        650   0.7163          -     -
UREAXX_df479_479        0           13.1        651   0.7440        635   0.7051          -     -
UREAXX_df728_728        0           20.9        652   0.7441        651   0.7168          -     -
UREAXX_df2129_2129      0           17.7        653   0.7441        657   0.7210          -     -
UREAXX_df700_700        0           13.9        654   0.7449        643   0.7093          -     -
UREAXX_df1862_1862      0           23.3        655   0.7468        659   0.7223          -     -
UREAXX_df1495_1495      0           11.7        656   0.7470        663   0.7264          -     -
UREAXX_df1139_1139      0           20.8        657   0.7471        633   0.7026          -     -
UREAXX_df1175_1175      0           14.9        658   0.7481        653   0.7176          -     -
UREAXX_df637_637        0           12.5        659   0.7490        652   0.7174          -     -
UREAXX_df615_615        0           19.5        660   0.7491        660   0.7250          -     -
UREAXX_df2084_2084      0           26.4        661   0.7500        665   0.7302          -     -
UREAXX_df551_551        0           12.9        662   0.7520        641   0.7088          -     -
UREAXX_df971_971        0           13          663   0.7526        666   0.7307          -     -
UREAXX_df2619_2619      0           30.2        664   0.7526        658   0.7223          -     -
UREAXX_df1125_1125      0           15.9        665   0.7550        662   0.7259          -     -
UREAXX_df959_959        0           20.4        666   0.7590        672   0.7405          -     -
UREAXX_df549_549        0           18.9        667   0.7607        667   0.7353          -     -
UREAXX_df2081_2081      0           17          668   0.7616        671   0.7386          -     -
UREAXX_df499_499        0           9.3         669   0.7617        664   0.7289          -     -
UREAXX_df534_534        0           13.3        670   0.7633        673   0.7408          -     -
UREAXX_df956_956        0           21.9        671   0.7651        670   0.7380          -     -
UREAXX_df1431_1431      0           22.9        672   0.7663        668   0.7378          -     -
UREAXX_df2426_2426      0           24.3        673   0.7667        675   0.7447          -     -
UREAXX_df720_720        0           20.4        674   0.7682        674   0.7421          -     -
UREAXX_df1804_1804      0           27.2        675   0.7703        676   0.7448          -     -
UREAXX_df1797_1797      0           16.1        676   0.7739        678   0.7463          -     -
UREAXX_df2060_2060      0           19          677   0.7746        669   0.7378          -     -
UREAXX_df1616_1616      0           15.3        678   0.7756        679   0.7471          -     -
UREAXX_df822_822        0           15.7        679   0.7765        680   0.7484          -     -
UREAXX_df1524_1524      0           15.2        680   0.7789        683   0.7548          -     -
UREAXX_df1214_1214      0           20.1        681   0.7812        681   0.7504          -     -
UREAXX_df2686_2686      0           24.6        682   0.7815        687   0.7591          -     -
UREAXX_df1140_1140      0           10.6        683   0.7825        690   0.7619          -     -
UREAXX_df2457_2457      0           15.9        684   0.7833        691   0.7630          -     -
UREAXX_df913_913        0           17.5        685   0.7834        677   0.7454          -     -
UREAXX_df1856_1856      0           13.2        686   0.7848        682   0.7547          -     -
UREAXX_df146_146        0           10          687   0.7858        686   0.7590          -     -
UREAXX_df1115_1115      0           19.4        688   0.7868        700   0.7692          -     -
UREAXX_df573_573        0           15.4        689   0.7914        698   0.7683          -     -
UREAXX_df583_583        0           14          690   0.7917        684   0.7549          -     -
UREAXX_df1730_1730      0           22.3        691   0.7922        704   0.7712          -     -
UREAXX_df584_584        0           16          692   0.7922        697   0.7682          -     -
UREAXX_df797_797        0           12.9        693   0.7927        706   0.7733          -     -
UREAXX_df1238_1238      0           19.3        694   0.7930        693   0.7646          -     -
UREAXX_df906_906        0           20.1        695   0.7930        702   0.7696          -     -
UREAXX_df1522_1522      0           24.6        696   0.7940        688   0.7599          -     -
UREAXX_df1594_1594      0           18.3        697   0.7944        699   0.7691          -     -
UREAXX_df1389_1389      0           14.4        698   0.7952        696   0.7676          -     -
UREAXX_df44_44          0           11.2        699   0.7973        705   0.7725          -     -
UREAXX_df2698_2698      0           26.2        700   0.7980        695   0.7676          -     -
UREAXX_df1615_1615      0           17.5        701   0.7992        689   0.7602          -     -
UREAXX_df799_799        0           16.7        702   0.7998        701   0.7693          -     -
UREAXX_df478_478        0           12.1        703   0.8012        685   0.7577          -     -
UREAXX_df512_512        0           17.6        704   0.8033        709   0.7788          -     -
UREAXX_df1211_1211      0           23.8        705   0.8037        703   0.7707          -     -
UREAXX_df1513_1513      0           20.4        706   0.8050        710   0.7789          -     -
UREAXX_df1916_1916      0           22          707   0.8053        708   0.7786          -     -
UREAXX_df882_882        0           20.4        708   0.8058        719   0.7849          -     -
UREAXX_df2440_2440      0           24          709   0.8060        726   0.7924          -     -
UREAXX_df1740_1740      0           26.4        710   0.8062        712   0.7796          -     -
UREAXX_df1037_1037      0           22.3        711   0.8066        713   0.7799          -     -
UREAXX_df543_543        0           14.6        712   0.8073        718   0.7848          -     -
UREAXX_df2236_2236      0           30.4        713   0.8096        714   0.7805          2     0.1313
UREAXX_df1229_1229      0           19.9        714   0.8102        694   0.7663          -     -
UREAXX_df1461_1461      0           9.7         715   0.8104        707   0.7784          -     -
UREAXX_df1915_1915      0           23.6        716   0.8105        692   0.7645          -     -
UREAXX_df564_564        0           16.9        717   0.8108        717   0.7831          -     -
UREAXX_df1239_1239      0           22.5        718   0.8109        723   0.7876          -     -
UREAXX_df1423_1423      0           20.6        719   0.8114        715   0.7809          -     -
UREAXX_df869_869        0           20.8        720   0.8116        731   0.7961          -     -
UREAXX_df544_544        0           16.6        721   0.8124        722   0.7867          -     -
UREAXX_df2318_2318      0           23.2        722   0.8134        725   0.7914          -     -
UREAXX_df1047_1047      0           12.6        723   0.8137        724   0.7895          -     -
UREAXX_df2431_2431      0           18.6        724   0.8139        716   0.7831          14    0.4771
UREAXX_df1223_1223      0           19.2        725   0.8149        711   0.7792          -     -
UREAXX_df1748_1748      0           16.1        726   0.8151        730   0.7945          -     -
UREAXX_df1318_1318      0           26.4        727   0.8180        728   0.7940          -     -
UREAXX_df2162_2162      0           30.5        728   0.8181        736   0.8043          -     -
UREAXX_df1889_1889      0           25.4        729   0.8191        721   0.7853          -     -
UREAXX_df1975_1975      0           29.4        730   0.8201        729   0.7944          -     -
UREAXX_df450_450        0           15.1        731   0.8210        720   0.7851          3     0.1762
UREAXX_df2604_2604      0           25.3        732   0.8222        732   0.7986          -     -
UREAXX_df763_763        0           13.9        733   0.8245        727   0.7931          -     -
UREAXX_df2327_2327      0           13.4        734   0.8251        735   0.8032          -     -
UREAXX_df285_285        0           10.1        735   0.8255        733   0.8000          -     -
UREAXX_df1316_1316      0           23.9        736   0.8259        744   0.8123          -     -
UREAXX_df1129_1129      0           18.4        737   0.8274        734   0.8017          17    0.4944
UREAXX_df740_740        0           20.1        738   0.8288        738   0.8061          -     -
UREAXX_df600_600        0           7.6         739   0.8293        737   0.8060          -     -
UREAXX_df2429_2429      0           26.5        740   0.8306        745   0.8143          -     -
UREAXX_df1890_1890      0           22.5        741   0.8310        740   0.8079          -     -
UREAXX_df1998_1998      0           24.4        742   0.8339        743   0.8100          -     -
UREAXX_df840_840        0           20.1        743   0.8344        741   0.8092          -     -
UREAXX_df1477_1477      0           12.8        744   0.8345        739   0.8075          -     -
UREAXX_df2453_2453      0           21.7        745   0.8405        747   0.8147          -     -
UREAXX_df219_219        0           16          746   0.8408        742   0.8097          -     -
UREAXX_df1227_1227      0           23          747   0.8424        746   0.8146          -     -
UREAXX_df2294_2294      0           16.3        748   0.8430        750   0.8231          -     -
UREAXX_df2410_2410      0           23.8        749   0.8458        753   0.8256          -     -
UREAXX_df563_563        0           15.7        750   0.8484        751   0.8235          -     -
UREAXX_df1739_1739      0           10.4        751   0.8484        748   0.8174          -     -
UREAXX_df2375_2375      0           25.2        752   0.8510        749   0.8216          -     -
UREAXX_df675_675        0           13.3        753   0.8536        752   0.8245          -     -
UREAXX_df1958_1958      0           24          754   0.8562        754   0.8276          -     -
UREAXX_df960_960        0           24.4        755   0.8565        756   0.8386          -     -
UREAXX_df238_238        0           9           756   0.8590        755   0.8323          -     -
UREAXX_df1722_1722      0           23.9        757   0.8652        758   0.8463          -     -
UREAXX_df2435_2435      0           21.4        758   0.8659        759   0.8464          -     -
UREAXX_df1323_1323      0           21.3        759   0.8667        757   0.8439          -     -
UREAXX_df2269_2269      0           23          760   0.8694        762   0.8531          -     -
UREAXX_df721_721        0           8.3         761   0.8709        764   0.8535          -     -
UREAXX_df414_414        0           19          762   0.8720        760   0.8488          -     -
UREAXX_df555_555        0           11          763   0.8734        761   0.8505          -     -
UREAXX_df815_815        0           12          764   0.8759        768   0.8637          -     -
UREAXX_df2673_2673      0           19.6        765   0.8784        763   0.8533          -     -
UREAXX_df137_137        0           12.4        766   0.8787        765   0.8557          -     -
UREAXX_df251_251        0           16.8        767   0.8817        769   0.8681          -     -
UREAXX_df462_462        0           11.9        768   0.8832        771   0.8703          -     -
UREAXX_df572_572        0           17.7        769   0.8835        766   0.8594          -     -
UREAXX_df2456_2456      0           27.8        770   0.8843        770   0.8692          -     -
UREAXX_df1798_1798      0           27.7        771   0.8864        767   0.8603          -     -
UREAXX_df1764_1764      0           24.1        772   0.8924        772   0.8717          -     -
UREAXX_df1011_1011      0           8           773   0.9058        773   0.8840          -     -
UREAXX_df2071_2071      0           26.3        774   0.9059        776   0.8956          -     -
UREAXX_df328_328        0           17.2        775   0.9125        775   0.8905          -     -
UREAXX_df548_548        0           13.1        776   0.9148        774   0.8896          -     -
UREAXX_df1508_1508      0           19.8        777   0.9176        779   0.9047          -     -
UREAXX_df2451_2451      0           24.1        778   0.9254        781   0.9055          -     -
UREAXX_df1552_1552      0           30.8        779   0.9257        778   0.9046          -     -
UREAXX_df2118_2118      0           13.7        780   0.9261        777   0.9041          -     -
UREAXX_df1772_1772      0           19.1        781   0.9271        782   0.9061          -     -
UREAXX_df2256_2256      0           17.9        782   0.9273        780   0.9051          -     -
UREAXX_df1118_1118      0           24.7        783   0.9392        783   0.9237          -     -
